# Supplementary material for: The oncogenic fusion protein DNAJB1-PRKACA can be specifically targeted by peptide-based immunotherapy in fibrolamellar hepatocellular carcinoma
Source: Nat Commun. 2022 Oct 27;13:6401. doi: 10.1038/s41467-022-33746-3 (PMC9613889; doi:10.1038/s41467-022-33746-3)
Supplement: Supplementary file 4 — Source Data [file 41467_2022_33746_MOESM4_ESM.xlsx]

## Sheet: Figure 1b
Peptide	Core	Score	Rank	Allele
GEEVKEFLAKAKEDF	VKEFLAKAK	0.89599	0.1	DRB5_0202
YGEEVKEFLAKAKED	VKEFLAKAK	0.752027	0.1	DRB5_0204
GEEVKEFLAKAKEDF	VKEFLAKAK	0.691762	0.12	DRB5_0106
YGEEVKEFLAKAKED	VKEFLAKAK	0.437863	0.36	DRB5_0103
IFDRYGEEVKEFLAK	RYGEEVKEF	0.382537	0.39	HLA-DPA10302-DPB18401
YGEEVKEFLAKAKED	VKEFLAKAK	0.653663	0.41	DRB5_0205
IFDRYGEEVKEFLAK	RYGEEVKEF	0.402192	0.48	HLA-DPA10302-DPB10501
IFDRYGEEVKEFLAK	RYGEEVKEF	0.402192	0.48	HLA-DPA10302-DPB13801
IFDRYGEEVKEFLAK	RYGEEVKEF	0.402192	0.48	HLA-DPA10302-DPB19701
GEEVKEFLAKAKEDF	VKEFLAKAK	0.550544	0.5	DRB5_0203
IFDRYGEEVKEFLAK	RYGEEVKEF	0.39663	0.57	HLA-DPA10103-DPB10501
IFDRYGEEVKEFLAK	RYGEEVKEF	0.39663	0.57	HLA-DPA10103-DPB13801
IFDRYGEEVKEFLAK	RYGEEVKEF	0.39663	0.57	HLA-DPA10103-DPB19701
IFDRYGEEVKEFLAK	RYGEEVKEF	0.39663	0.57	HLA-DPA10104-DPB10501
IFDRYGEEVKEFLAK	RYGEEVKEF	0.39663	0.57	HLA-DPA10104-DPB13801
IFDRYGEEVKEFLAK	RYGEEVKEF	0.39663	0.57	HLA-DPA10104-DPB19701
IFDRYGEEVKEFLAK	RYGEEVKEF	0.39663	0.57	HLA-DPA10105-DPB10501
IFDRYGEEVKEFLAK	RYGEEVKEF	0.39663	0.57	HLA-DPA10105-DPB13801
IFDRYGEEVKEFLAK	RYGEEVKEF	0.39663	0.57	HLA-DPA10105-DPB19701
IFDRYGEEVKEFLAK	RYGEEVKEF	0.39663	0.57	HLA-DPA10107-DPB10501
IFDRYGEEVKEFLAK	RYGEEVKEF	0.39663	0.57	HLA-DPA10107-DPB13801
IFDRYGEEVKEFLAK	RYGEEVKEF	0.39663	0.57	HLA-DPA10107-DPB19701
IFDRYGEEVKEFLAK	RYGEEVKEF	0.39663	0.57	HLA-DPA10108-DPB10501
IFDRYGEEVKEFLAK	RYGEEVKEF	0.39663	0.57	HLA-DPA10108-DPB13801
IFDRYGEEVKEFLAK	RYGEEVKEF	0.39663	0.57	HLA-DPA10108-DPB19701
IFDRYGEEVKEFLAK	RYGEEVKEF	0.39663	0.57	HLA-DPA10109-DPB10501
IFDRYGEEVKEFLAK	RYGEEVKEF	0.39663	0.57	HLA-DPA10109-DPB13801
IFDRYGEEVKEFLAK	RYGEEVKEF	0.39663	0.57	HLA-DPA10109-DPB19701
IFDRYGEEVKEFLAK	RYGEEVKEF	0.39663	0.57	HLA-DPA10110-DPB10501
IFDRYGEEVKEFLAK	RYGEEVKEF	0.39663	0.57	HLA-DPA10110-DPB13801
IFDRYGEEVKEFLAK	RYGEEVKEF	0.39663	0.57	HLA-DPA10110-DPB19701
IFDRYGEEVKEFLAK	RYGEEVKEF	0.39663	0.57	HLA-DPA10203-DPB10501
IFDRYGEEVKEFLAK	RYGEEVKEF	0.39663	0.57	HLA-DPA10203-DPB13801
IFDRYGEEVKEFLAK	RYGEEVKEF	0.39663	0.57	HLA-DPA10203-DPB19701
IFDRYGEEVKEFLAK	RYGEEVKEF	0.35938	0.64	HLA-DPA10301-DPB18401
IFDRYGEEVKEFLAK	RYGEEVKEF	0.35938	0.64	HLA-DPA10303-DPB18401
IFDRYGEEVKEFLAK	RYGEEVKEF	0.363628	0.65	HLA-DPA10103-DPB18401
IFDRYGEEVKEFLAK	RYGEEVKEF	0.363628	0.65	HLA-DPA10104-DPB18401
IFDRYGEEVKEFLAK	RYGEEVKEF	0.363628	0.65	HLA-DPA10105-DPB18401
IFDRYGEEVKEFLAK	RYGEEVKEF	0.363628	0.65	HLA-DPA10107-DPB18401
IFDRYGEEVKEFLAK	RYGEEVKEF	0.363628	0.65	HLA-DPA10108-DPB18401
IFDRYGEEVKEFLAK	RYGEEVKEF	0.363628	0.65	HLA-DPA10109-DPB18401
IFDRYGEEVKEFLAK	RYGEEVKEF	0.363628	0.65	HLA-DPA10110-DPB18401
IFDRYGEEVKEFLAK	RYGEEVKEF	0.363628	0.65	HLA-DPA10203-DPB18401
IFDRYGEEVKEFLAK	RYGEEVKEF	0.40518	0.69	HLA-DPA10301-DPB10501
IFDRYGEEVKEFLAK	RYGEEVKEF	0.40518	0.69	HLA-DPA10301-DPB13801
IFDRYGEEVKEFLAK	RYGEEVKEF	0.40518	0.69	HLA-DPA10301-DPB19701
IFDRYGEEVKEFLAK	RYGEEVKEF	0.40518	0.69	HLA-DPA10303-DPB10501
IFDRYGEEVKEFLAK	RYGEEVKEF	0.40518	0.69	HLA-DPA10303-DPB13801
IFDRYGEEVKEFLAK	RYGEEVKEF	0.40518	0.69	HLA-DPA10303-DPB19701
IFDRYGEEVKEFLAK	RYGEEVKEF	0.369399	0.69	HLA-DPA10401-DPB10501
IFDRYGEEVKEFLAK	RYGEEVKEF	0.369399	0.69	HLA-DPA10401-DPB13801
IFDRYGEEVKEFLAK	RYGEEVKEF	0.369399	0.69	HLA-DPA10401-DPB19701
YGEEVKEFLAKAKED	VKEFLAKAK	0.390442	0.71	DRB5_0111
IFDRYGEEVKEFLAK	RYGEEVKEF	0.338492	0.74	HLA-DPA10302-DPB112701
IFDRYGEEVKEFLAK	RYGEEVKEF	0.336541	0.74	HLA-DPA10401-DPB18401
IFDRYGEEVKEFLAK	RYGEEVKEF	0.342075	0.75	HLA-DPA10103-DPB112701
IFDRYGEEVKEFLAK	RYGEEVKEF	0.342075	0.75	HLA-DPA10104-DPB112701
IFDRYGEEVKEFLAK	RYGEEVKEF	0.342075	0.75	HLA-DPA10105-DPB112701
IFDRYGEEVKEFLAK	RYGEEVKEF	0.342075	0.75	HLA-DPA10107-DPB112701
IFDRYGEEVKEFLAK	RYGEEVKEF	0.342075	0.75	HLA-DPA10108-DPB112701
IFDRYGEEVKEFLAK	RYGEEVKEF	0.342075	0.75	HLA-DPA10109-DPB112701
IFDRYGEEVKEFLAK	RYGEEVKEF	0.342075	0.75	HLA-DPA10110-DPB112701
IFDRYGEEVKEFLAK	RYGEEVKEF	0.342075	0.75	HLA-DPA10203-DPB112701
YGEEVKEFLAKAKED	VKEFLAKAK	0.500797	0.79	DRB5_0104
IFDRYGEEVKEFLAK	RYGEEVKEF	0.339371	0.82	HLA-DPA10302-DPB16801
IFDRYGEEVKEFLAK	RYGEEVKEF	0.396857	0.9	HLA-DPA10103-DPB112201
IFDRYGEEVKEFLAK	RYGEEVKEF	0.396857	0.9	HLA-DPA10104-DPB112201
IFDRYGEEVKEFLAK	RYGEEVKEF	0.396857	0.9	HLA-DPA10105-DPB112201
IFDRYGEEVKEFLAK	RYGEEVKEF	0.396857	0.9	HLA-DPA10107-DPB112201
IFDRYGEEVKEFLAK	RYGEEVKEF	0.396857	0.9	HLA-DPA10108-DPB112201
IFDRYGEEVKEFLAK	RYGEEVKEF	0.396857	0.9	HLA-DPA10109-DPB112201
IFDRYGEEVKEFLAK	RYGEEVKEF	0.396857	0.9	HLA-DPA10110-DPB112201
IFDRYGEEVKEFLAK	RYGEEVKEF	0.396857	0.9	HLA-DPA10203-DPB112201
IFDRYGEEVKEFLAK	RYGEEVKEF	0.392018	0.93	HLA-DPA10302-DPB112201
IFDRYGEEVKEFLAK	RYGEEVKEF	0.328408	0.95	HLA-DPA10103-DPB16801
IFDRYGEEVKEFLAK	RYGEEVKEF	0.328408	0.95	HLA-DPA10104-DPB16801
IFDRYGEEVKEFLAK	RYGEEVKEF	0.328408	0.95	HLA-DPA10105-DPB16801
IFDRYGEEVKEFLAK	RYGEEVKEF	0.328408	0.95	HLA-DPA10107-DPB16801
IFDRYGEEVKEFLAK	RYGEEVKEF	0.328408	0.95	HLA-DPA10108-DPB16801
IFDRYGEEVKEFLAK	RYGEEVKEF	0.328408	0.95	HLA-DPA10109-DPB16801
IFDRYGEEVKEFLAK	RYGEEVKEF	0.328408	0.95	HLA-DPA10110-DPB16801
IFDRYGEEVKEFLAK	RYGEEVKEF	0.328408	0.95	HLA-DPA10203-DPB16801
IFDRYGEEVKEFLAK	RYGEEVKEF	0.296546	1	HLA-DPA10401-DPB110201
IFDRYGEEVKEFLAK	RYGEEVKEF	0.334859	1.03	HLA-DPA10401-DPB13101
IFDRYGEEVKEFLAK	RYGEEVKEF	0.339766	1.06	HLA-DPA10103-DPB10101
IFDRYGEEVKEFLAK	RYGEEVKEF	0.339766	1.06	HLA-DPA10103-DPB111801
IFDRYGEEVKEFLAK	RYGEEVKEF	0.338407	1.06	HLA-DPA10103-DPB13101
IFDRYGEEVKEFLAK	RYGEEVKEF	0.339766	1.06	HLA-DPA10103-DPB19001
IFDRYGEEVKEFLAK	RYGEEVKEF	0.339766	1.06	HLA-DPA10104-DPB10101
IFDRYGEEVKEFLAK	RYGEEVKEF	0.339766	1.06	HLA-DPA10104-DPB111801
IFDRYGEEVKEFLAK	RYGEEVKEF	0.338407	1.06	HLA-DPA10104-DPB13101
IFDRYGEEVKEFLAK	RYGEEVKEF	0.339766	1.06	HLA-DPA10104-DPB19001
IFDRYGEEVKEFLAK	RYGEEVKEF	0.339766	1.06	HLA-DPA10105-DPB10101
IFDRYGEEVKEFLAK	RYGEEVKEF	0.339766	1.06	HLA-DPA10105-DPB111801
IFDRYGEEVKEFLAK	RYGEEVKEF	0.338407	1.06	HLA-DPA10105-DPB13101
IFDRYGEEVKEFLAK	RYGEEVKEF	0.339766	1.06	HLA-DPA10105-DPB19001
IFDRYGEEVKEFLAK	RYGEEVKEF	0.339766	1.06	HLA-DPA10107-DPB10101
IFDRYGEEVKEFLAK	RYGEEVKEF	0.339766	1.06	HLA-DPA10107-DPB111801
IFDRYGEEVKEFLAK	RYGEEVKEF	0.338407	1.06	HLA-DPA10107-DPB13101
IFDRYGEEVKEFLAK	RYGEEVKEF	0.339766	1.06	HLA-DPA10107-DPB19001
IFDRYGEEVKEFLAK	RYGEEVKEF	0.339766	1.06	HLA-DPA10108-DPB10101
IFDRYGEEVKEFLAK	RYGEEVKEF	0.339766	1.06	HLA-DPA10108-DPB111801
IFDRYGEEVKEFLAK	RYGEEVKEF	0.338407	1.06	HLA-DPA10108-DPB13101
IFDRYGEEVKEFLAK	RYGEEVKEF	0.339766	1.06	HLA-DPA10108-DPB19001
IFDRYGEEVKEFLAK	RYGEEVKEF	0.339766	1.06	HLA-DPA10109-DPB10101
IFDRYGEEVKEFLAK	RYGEEVKEF	0.339766	1.06	HLA-DPA10109-DPB111801
IFDRYGEEVKEFLAK	RYGEEVKEF	0.338407	1.06	HLA-DPA10109-DPB13101
IFDRYGEEVKEFLAK	RYGEEVKEF	0.339766	1.06	HLA-DPA10109-DPB19001
IFDRYGEEVKEFLAK	RYGEEVKEF	0.339766	1.06	HLA-DPA10110-DPB10101
IFDRYGEEVKEFLAK	RYGEEVKEF	0.339766	1.06	HLA-DPA10110-DPB111801
IFDRYGEEVKEFLAK	RYGEEVKEF	0.338407	1.06	HLA-DPA10110-DPB13101
IFDRYGEEVKEFLAK	RYGEEVKEF	0.339766	1.06	HLA-DPA10110-DPB19001
IFDRYGEEVKEFLAK	RYGEEVKEF	0.339766	1.06	HLA-DPA10203-DPB10101
IFDRYGEEVKEFLAK	RYGEEVKEF	0.339766	1.06	HLA-DPA10203-DPB111801
IFDRYGEEVKEFLAK	RYGEEVKEF	0.338407	1.06	HLA-DPA10203-DPB13101
IFDRYGEEVKEFLAK	RYGEEVKEF	0.339766	1.06	HLA-DPA10203-DPB19001
IFDRYGEEVKEFLAK	RYGEEVKEF	0.349654	1.08	HLA-DPA10302-DPB13101
IFDRYGEEVKEFLAK	RYGEEVKEF	0.337198	1.09	HLA-DPA10301-DPB16801
IFDRYGEEVKEFLAK	RYGEEVKEF	0.337198	1.09	HLA-DPA10303-DPB16801
IFDRYGEEVKEFLAK	RYGEEVKEF	0.369106	1.09	HLA-DPA10401-DPB18901
YGEEVKEFLAKAKED	VKEFLAKAK	0.424647	1.1	DRB5_0102
YGEEVKEFLAKAKED	VKEFLAKAK	0.424647	1.1	DRB5_0108N
IFDRYGEEVKEFLAK	RYGEEVKEF	0.297106	1.1	HLA-DPA10302-DPB16501
IFDRYGEEVKEFLAK	RYGEEVKEF	0.377955	1.11	HLA-DPA10103-DPB15001
IFDRYGEEVKEFLAK	RYGEEVKEF	0.377955	1.11	HLA-DPA10104-DPB15001
IFDRYGEEVKEFLAK	RYGEEVKEF	0.377955	1.11	HLA-DPA10105-DPB15001
IFDRYGEEVKEFLAK	RYGEEVKEF	0.377955	1.11	HLA-DPA10107-DPB15001
IFDRYGEEVKEFLAK	RYGEEVKEF	0.377955	1.11	HLA-DPA10108-DPB15001
IFDRYGEEVKEFLAK	RYGEEVKEF	0.377955	1.11	HLA-DPA10109-DPB15001
IFDRYGEEVKEFLAK	RYGEEVKEF	0.377955	1.11	HLA-DPA10110-DPB15001
IFDRYGEEVKEFLAK	RYGEEVKEF	0.377955	1.11	HLA-DPA10203-DPB15001
IFDRYGEEVKEFLAK	RYGEEVKEF	0.374712	1.13	HLA-DPA10103-DPB18901
IFDRYGEEVKEFLAK	RYGEEVKEF	0.374712	1.13	HLA-DPA10104-DPB18901
IFDRYGEEVKEFLAK	RYGEEVKEF	0.374712	1.13	HLA-DPA10105-DPB18901
IFDRYGEEVKEFLAK	RYGEEVKEF	0.374712	1.13	HLA-DPA10107-DPB18901
IFDRYGEEVKEFLAK	RYGEEVKEF	0.374712	1.13	HLA-DPA10108-DPB18901
IFDRYGEEVKEFLAK	RYGEEVKEF	0.374712	1.13	HLA-DPA10109-DPB18901
IFDRYGEEVKEFLAK	RYGEEVKEF	0.374712	1.13	HLA-DPA10110-DPB18901
IFDRYGEEVKEFLAK	RYGEEVKEF	0.374712	1.13	HLA-DPA10203-DPB18901
IFDRYGEEVKEFLAK	RYGEEVKEF	0.308518	1.18	HLA-DPA10401-DPB16301
IFDRYGEEVKEFLAK	RYGEEVKEF	0.369242	1.19	HLA-DPA10302-DPB15001
IFDRYGEEVKEFLAK	RYGEEVKEF	0.32281	1.19	HLA-DPA10401-DPB112701
IFDRYGEEVKEFLAK	RYGEEVKEF	0.361256	1.2	HLA-DPA10301-DPB15001
IFDRYGEEVKEFLAK	RYGEEVKEF	0.361256	1.2	HLA-DPA10303-DPB15001
IFDRYGEEVKEFLAK	RYGEEVKEF	0.378327	1.21	HLA-DPA10301-DPB112201
IFDRYGEEVKEFLAK	RYGEEVKEF	0.378327	1.21	HLA-DPA10303-DPB112201
IFDRYGEEVKEFLAK	RYGEEVKEF	0.296852	1.22	HLA-DPA10302-DPB110201
IFDRYGEEVKEFLAK	RYGEEVKEF	0.338142	1.24	HLA-DPA10302-DPB10101
IFDRYGEEVKEFLAK	RYGEEVKEF	0.338142	1.24	HLA-DPA10302-DPB111801
IFDRYGEEVKEFLAK	RYGEEVKEF	0.338142	1.24	HLA-DPA10302-DPB19001
IFDRYGEEVKEFLAK	RYGEEVKEF	0.280623	1.27	HLA-DPA10103-DPB110201
IFDRYGEEVKEFLAK	RYGEEVKEF	0.280623	1.27	HLA-DPA10104-DPB110201
IFDRYGEEVKEFLAK	RYGEEVKEF	0.280623	1.27	HLA-DPA10105-DPB110201
IFDRYGEEVKEFLAK	RYGEEVKEF	0.280623	1.27	HLA-DPA10107-DPB110201
IFDRYGEEVKEFLAK	RYGEEVKEF	0.280623	1.27	HLA-DPA10108-DPB110201
IFDRYGEEVKEFLAK	RYGEEVKEF	0.280623	1.27	HLA-DPA10109-DPB110201
IFDRYGEEVKEFLAK	RYGEEVKEF	0.280623	1.27	HLA-DPA10110-DPB110201
IFDRYGEEVKEFLAK	RYGEEVKEF	0.280623	1.27	HLA-DPA10203-DPB110201
YGEEVKEFLAKAKED	VKEFLAKAK	0.183525	1.3	HLA-DPA10202-DPB110601
YGEEVKEFLAKAKED	VKEFLAKAK	0.183525	1.3	HLA-DPA10202-DPB11901
YGEEVKEFLAKAKED	VKEFLAKAK	0.183525	1.3	HLA-DPA10204-DPB110601
YGEEVKEFLAKAKED	VKEFLAKAK	0.183525	1.3	HLA-DPA10204-DPB11901
IFDRYGEEVKEFLAK	RYGEEVKEF	0.311263	1.32	HLA-DPA10401-DPB10101
IFDRYGEEVKEFLAK	RYGEEVKEF	0.311263	1.32	HLA-DPA10401-DPB111801
IFDRYGEEVKEFLAK	RYGEEVKEF	0.311263	1.32	HLA-DPA10401-DPB19001
VKEFLAKAKEDFLKK	FLAKAKEDF	0.471241	1.32	DRB1_1302
YGEEVKEFLAKAKED	VKEFLAKAK	0.124325	1.36	HLA-DPA10202-DPB18401
YGEEVKEFLAKAKED	VKEFLAKAK	0.124325	1.36	HLA-DPA10204-DPB18401
IFDRYGEEVKEFLAK	RYGEEVKEF	0.297412	1.37	HLA-DPA10401-DPB16801
IFDRYGEEVKEFLAK	RYGEEVKEF	0.371629	1.4	HLA-DPA10302-DPB18901
IFDRYGEEVKEFLAK	RYGEEVKEF	0.273138	1.41	HLA-DPA10103-DPB16501
IFDRYGEEVKEFLAK	RYGEEVKEF	0.273138	1.41	HLA-DPA10104-DPB16501
IFDRYGEEVKEFLAK	RYGEEVKEF	0.273138	1.41	HLA-DPA10105-DPB16501
IFDRYGEEVKEFLAK	RYGEEVKEF	0.273138	1.41	HLA-DPA10107-DPB16501
IFDRYGEEVKEFLAK	RYGEEVKEF	0.273138	1.41	HLA-DPA10108-DPB16501
IFDRYGEEVKEFLAK	RYGEEVKEF	0.273138	1.41	HLA-DPA10109-DPB16501
IFDRYGEEVKEFLAK	RYGEEVKEF	0.273138	1.41	HLA-DPA10110-DPB16501
IFDRYGEEVKEFLAK	RYGEEVKEF	0.273138	1.41	HLA-DPA10203-DPB16501
YGEEVKEFLAKAKED	VKEFLAKAK	0.216788	1.42	HLA-DPA10202-DPB12201
YGEEVKEFLAKAKED	VKEFLAKAK	0.216788	1.42	HLA-DPA10204-DPB12201
YGEEVKEFLAKAKED	KEFLAKAKE	0.313817	1.43	HLA-DPA10401-DPB10501
YGEEVKEFLAKAKED	KEFLAKAKE	0.313817	1.43	HLA-DPA10401-DPB13801
YGEEVKEFLAKAKED	KEFLAKAKE	0.313817	1.43	HLA-DPA10401-DPB19701
IFDRYGEEVKEFLAK	RYGEEVKEF	0.299866	1.46	HLA-DPA10103-DPB16301
IFDRYGEEVKEFLAK	RYGEEVKEF	0.299866	1.46	HLA-DPA10104-DPB16301
IFDRYGEEVKEFLAK	RYGEEVKEF	0.299866	1.46	HLA-DPA10105-DPB16301
IFDRYGEEVKEFLAK	RYGEEVKEF	0.100177	1.46	HLA-DPA10106-DPB13601
IFDRYGEEVKEFLAK	RYGEEVKEF	0.299866	1.46	HLA-DPA10107-DPB16301
IFDRYGEEVKEFLAK	RYGEEVKEF	0.299866	1.46	HLA-DPA10108-DPB16301
IFDRYGEEVKEFLAK	RYGEEVKEF	0.299866	1.46	HLA-DPA10109-DPB16301
IFDRYGEEVKEFLAK	RYGEEVKEF	0.299866	1.46	HLA-DPA10110-DPB16301
IFDRYGEEVKEFLAK	RYGEEVKEF	0.100177	1.46	HLA-DPA10201-DPB13601
IFDRYGEEVKEFLAK	RYGEEVKEF	0.299866	1.46	HLA-DPA10203-DPB16301
IFDRYGEEVKEFLAK	RYGEEVKEF	0.411421	1.46	HLA-DPA10302-DPB12201
IFDRYGEEVKEFLAK	RYGEEVKEF	0.259426	1.46	HLA-DPA10401-DPB16501
YGEEVKEFLAKAKED	VKEFLAKAK	0.423425	1.49	DRB5_0101
YGEEVKEFLAKAKED	VKEFLAKAK	0.423425	1.49	DRB5_0105
YGEEVKEFLAKAKED	VKEFLAKAK	0.423425	1.49	DRB5_0113
YGEEVKEFLAKAKED	VKEFLAKAK	0.423425	1.49	DRB5_0114
IFDRYGEEVKEFLAK	RYGEEVKEF	0.356285	1.54	HLA-DPA10302-DPB110601
IFDRYGEEVKEFLAK	RYGEEVKEF	0.356285	1.54	HLA-DPA10302-DPB11901
IFDRYGEEVKEFLAK	RYGEEVKEF	0.348527	1.57	HLA-DPA10401-DPB112201
IFDRYGEEVKEFLAK	RYGEEVKEF	0.046958	1.58	HLA-DPA10106-DPB112501
IFDRYGEEVKEFLAK	RYGEEVKEF	0.046958	1.58	HLA-DPA10106-DPB12601
IFDRYGEEVKEFLAK	RYGEEVKEF	0.046958	1.58	HLA-DPA10201-DPB112501
IFDRYGEEVKEFLAK	RYGEEVKEF	0.046958	1.58	HLA-DPA10201-DPB12601
YGEEVKEFLAKAKED	VKEFLAKAK	0.169076	1.59	HLA-DPA10202-DPB10801
YGEEVKEFLAKAKED	VKEFLAKAK	0.169076	1.59	HLA-DPA10204-DPB10801
IFDRYGEEVKEFLAK	RYGEEVKEF	0.302864	1.62	HLA-DPA10302-DPB16301
IFDRYGEEVKEFLAK	RYGEEVKEF	0.339204	1.66	HLA-DPA10103-DPB110601
IFDRYGEEVKEFLAK	RYGEEVKEF	0.339204	1.66	HLA-DPA10103-DPB11901
IFDRYGEEVKEFLAK	RYGEEVKEF	0.339204	1.66	HLA-DPA10104-DPB110601
IFDRYGEEVKEFLAK	RYGEEVKEF	0.339204	1.66	HLA-DPA10104-DPB11901
IFDRYGEEVKEFLAK	RYGEEVKEF	0.339204	1.66	HLA-DPA10105-DPB110601
IFDRYGEEVKEFLAK	RYGEEVKEF	0.339204	1.66	HLA-DPA10105-DPB11901
IFDRYGEEVKEFLAK	RYGEEVKEF	0.339204	1.66	HLA-DPA10107-DPB110601
IFDRYGEEVKEFLAK	RYGEEVKEF	0.339204	1.66	HLA-DPA10107-DPB11901
IFDRYGEEVKEFLAK	RYGEEVKEF	0.339204	1.66	HLA-DPA10108-DPB110601
IFDRYGEEVKEFLAK	RYGEEVKEF	0.339204	1.66	HLA-DPA10108-DPB11901
IFDRYGEEVKEFLAK	RYGEEVKEF	0.339204	1.66	HLA-DPA10109-DPB110601
IFDRYGEEVKEFLAK	RYGEEVKEF	0.339204	1.66	HLA-DPA10109-DPB11901
IFDRYGEEVKEFLAK	RYGEEVKEF	0.339204	1.66	HLA-DPA10110-DPB110601
IFDRYGEEVKEFLAK	RYGEEVKEF	0.339204	1.66	HLA-DPA10110-DPB11901
IFDRYGEEVKEFLAK	RYGEEVKEF	0.339204	1.66	HLA-DPA10203-DPB110601
IFDRYGEEVKEFLAK	RYGEEVKEF	0.339204	1.66	HLA-DPA10203-DPB11901
IFDRYGEEVKEFLAK	RYGEEVKEF	0.069666	1.68	HLA-DPA10106-DPB12701
IFDRYGEEVKEFLAK	RYGEEVKEF	0.069666	1.68	HLA-DPA10106-DPB18501
IFDRYGEEVKEFLAK	RYGEEVKEF	0.069666	1.68	HLA-DPA10201-DPB12701
IFDRYGEEVKEFLAK	RYGEEVKEF	0.069666	1.68	HLA-DPA10201-DPB18501
IFDRYGEEVKEFLAK	RYGEEVKEF	0.340163	1.69	HLA-DPA10301-DPB110201
IFDRYGEEVKEFLAK	RYGEEVKEF	0.340163	1.69	HLA-DPA10303-DPB110201
IFDRYGEEVKEFLAK	RYGEEVKEF	0.062427	1.7	HLA-DPA10106-DPB18701
IFDRYGEEVKEFLAK	RYGEEVKEF	0.062427	1.7	HLA-DPA10201-DPB18701
IFDRYGEEVKEFLAK	RYGEEVKEF	0.342698	1.7	HLA-DPA10401-DPB15001
IFDRYGEEVKEFLAK	RYGEEVKEF	0.042568	1.71	HLA-DPA10106-DPB15201
IFDRYGEEVKEFLAK	RYGEEVKEF	0.042568	1.71	HLA-DPA10106-DPB15601
IFDRYGEEVKEFLAK	RYGEEVKEF	0.042568	1.71	HLA-DPA10106-DPB16701
IFDRYGEEVKEFLAK	RYGEEVKEF	0.042568	1.71	HLA-DPA10201-DPB15201
IFDRYGEEVKEFLAK	RYGEEVKEF	0.042568	1.71	HLA-DPA10201-DPB15601
IFDRYGEEVKEFLAK	RYGEEVKEF	0.042568	1.71	HLA-DPA10201-DPB16701
YGEEVKEFLAKAKED	KEFLAKAKE	0.295418	1.82	HLA-DPA10103-DPB10501
YGEEVKEFLAKAKED	KEFLAKAKE	0.295418	1.82	HLA-DPA10103-DPB13801
YGEEVKEFLAKAKED	KEFLAKAKE	0.295418	1.82	HLA-DPA10103-DPB19701
YGEEVKEFLAKAKED	KEFLAKAKE	0.295418	1.82	HLA-DPA10104-DPB10501
YGEEVKEFLAKAKED	KEFLAKAKE	0.295418	1.82	HLA-DPA10104-DPB13801
YGEEVKEFLAKAKED	KEFLAKAKE	0.295418	1.82	HLA-DPA10104-DPB19701
YGEEVKEFLAKAKED	KEFLAKAKE	0.295418	1.82	HLA-DPA10105-DPB10501
YGEEVKEFLAKAKED	KEFLAKAKE	0.295418	1.82	HLA-DPA10105-DPB13801
YGEEVKEFLAKAKED	KEFLAKAKE	0.295418	1.82	HLA-DPA10105-DPB19701
YGEEVKEFLAKAKED	KEFLAKAKE	0.295418	1.82	HLA-DPA10107-DPB10501
YGEEVKEFLAKAKED	KEFLAKAKE	0.295418	1.82	HLA-DPA10107-DPB13801
YGEEVKEFLAKAKED	KEFLAKAKE	0.295418	1.82	HLA-DPA10107-DPB19701
YGEEVKEFLAKAKED	KEFLAKAKE	0.295418	1.82	HLA-DPA10108-DPB10501
YGEEVKEFLAKAKED	KEFLAKAKE	0.295418	1.82	HLA-DPA10108-DPB13801
YGEEVKEFLAKAKED	KEFLAKAKE	0.295418	1.82	HLA-DPA10108-DPB19701
YGEEVKEFLAKAKED	KEFLAKAKE	0.295418	1.82	HLA-DPA10109-DPB10501
YGEEVKEFLAKAKED	KEFLAKAKE	0.295418	1.82	HLA-DPA10109-DPB13801
YGEEVKEFLAKAKED	KEFLAKAKE	0.295418	1.82	HLA-DPA10109-DPB19701
YGEEVKEFLAKAKED	KEFLAKAKE	0.295418	1.82	HLA-DPA10110-DPB10501
YGEEVKEFLAKAKED	KEFLAKAKE	0.295418	1.82	HLA-DPA10110-DPB13801
YGEEVKEFLAKAKED	KEFLAKAKE	0.295418	1.82	HLA-DPA10110-DPB19701
YGEEVKEFLAKAKED	KEFLAKAKE	0.295418	1.82	HLA-DPA10203-DPB10501
YGEEVKEFLAKAKED	KEFLAKAKE	0.295418	1.82	HLA-DPA10203-DPB13801
YGEEVKEFLAKAKED	KEFLAKAKE	0.295418	1.82	HLA-DPA10203-DPB19701
IFDRYGEEVKEFLAK	RYGEEVKEF	0.211186	1.86	HLA-DPA10103-DPB110701
IFDRYGEEVKEFLAK	RYGEEVKEF	0.211186	1.86	HLA-DPA10103-DPB111001
IFDRYGEEVKEFLAK	RYGEEVKEF	0.211186	1.86	HLA-DPA10103-DPB11301
IFDRYGEEVKEFLAK	RYGEEVKEF	0.211186	1.86	HLA-DPA10103-DPB113301
IFDRYGEEVKEFLAK	RYGEEVKEF	0.211186	1.86	HLA-DPA10104-DPB110701
IFDRYGEEVKEFLAK	RYGEEVKEF	0.211186	1.86	HLA-DPA10104-DPB111001
IFDRYGEEVKEFLAK	RYGEEVKEF	0.211186	1.86	HLA-DPA10104-DPB11301
IFDRYGEEVKEFLAK	RYGEEVKEF	0.211186	1.86	HLA-DPA10104-DPB113301
IFDRYGEEVKEFLAK	RYGEEVKEF	0.211186	1.86	HLA-DPA10105-DPB110701
IFDRYGEEVKEFLAK	RYGEEVKEF	0.211186	1.86	HLA-DPA10105-DPB111001
IFDRYGEEVKEFLAK	RYGEEVKEF	0.211186	1.86	HLA-DPA10105-DPB11301
IFDRYGEEVKEFLAK	RYGEEVKEF	0.211186	1.86	HLA-DPA10105-DPB113301
IFDRYGEEVKEFLAK	RYGEEVKEF	0.211186	1.86	HLA-DPA10107-DPB110701
IFDRYGEEVKEFLAK	RYGEEVKEF	0.211186	1.86	HLA-DPA10107-DPB111001
IFDRYGEEVKEFLAK	RYGEEVKEF	0.211186	1.86	HLA-DPA10107-DPB11301
IFDRYGEEVKEFLAK	RYGEEVKEF	0.211186	1.86	HLA-DPA10107-DPB113301
IFDRYGEEVKEFLAK	RYGEEVKEF	0.211186	1.86	HLA-DPA10108-DPB110701
IFDRYGEEVKEFLAK	RYGEEVKEF	0.211186	1.86	HLA-DPA10108-DPB111001
IFDRYGEEVKEFLAK	RYGEEVKEF	0.211186	1.86	HLA-DPA10108-DPB11301
IFDRYGEEVKEFLAK	RYGEEVKEF	0.211186	1.86	HLA-DPA10108-DPB113301
IFDRYGEEVKEFLAK	RYGEEVKEF	0.211186	1.86	HLA-DPA10109-DPB110701
IFDRYGEEVKEFLAK	RYGEEVKEF	0.211186	1.86	HLA-DPA10109-DPB111001
IFDRYGEEVKEFLAK	RYGEEVKEF	0.211186	1.86	HLA-DPA10109-DPB11301
IFDRYGEEVKEFLAK	RYGEEVKEF	0.211186	1.86	HLA-DPA10109-DPB113301
IFDRYGEEVKEFLAK	RYGEEVKEF	0.211186	1.86	HLA-DPA10110-DPB110701
IFDRYGEEVKEFLAK	RYGEEVKEF	0.211186	1.86	HLA-DPA10110-DPB111001
IFDRYGEEVKEFLAK	RYGEEVKEF	0.211186	1.86	HLA-DPA10110-DPB11301
IFDRYGEEVKEFLAK	RYGEEVKEF	0.211186	1.86	HLA-DPA10110-DPB113301
IFDRYGEEVKEFLAK	RYGEEVKEF	0.211186	1.86	HLA-DPA10203-DPB110701
IFDRYGEEVKEFLAK	RYGEEVKEF	0.211186	1.86	HLA-DPA10203-DPB111001
IFDRYGEEVKEFLAK	RYGEEVKEF	0.211186	1.86	HLA-DPA10203-DPB11301
IFDRYGEEVKEFLAK	RYGEEVKEF	0.211186	1.86	HLA-DPA10203-DPB113301
YGEEVKEFLAKAKED	EVKEFLAKA	0.272076	1.86	HLA-DPA10401-DPB18401
IFDRYGEEVKEFLAK	RYGEEVKEF	0.325852	1.92	HLA-DPA10103-DPB12701
IFDRYGEEVKEFLAK	RYGEEVKEF	0.325852	1.92	HLA-DPA10103-DPB18501
IFDRYGEEVKEFLAK	RYGEEVKEF	0.325852	1.92	HLA-DPA10104-DPB12701
IFDRYGEEVKEFLAK	RYGEEVKEF	0.325852	1.92	HLA-DPA10104-DPB18501
IFDRYGEEVKEFLAK	RYGEEVKEF	0.325852	1.92	HLA-DPA10105-DPB12701
IFDRYGEEVKEFLAK	RYGEEVKEF	0.325852	1.92	HLA-DPA10105-DPB18501
IFDRYGEEVKEFLAK	RYGEEVKEF	0.325852	1.92	HLA-DPA10107-DPB12701
IFDRYGEEVKEFLAK	RYGEEVKEF	0.325852	1.92	HLA-DPA10107-DPB18501
IFDRYGEEVKEFLAK	RYGEEVKEF	0.325852	1.92	HLA-DPA10108-DPB12701
IFDRYGEEVKEFLAK	RYGEEVKEF	0.325852	1.92	HLA-DPA10108-DPB18501
IFDRYGEEVKEFLAK	RYGEEVKEF	0.325852	1.92	HLA-DPA10109-DPB12701
IFDRYGEEVKEFLAK	RYGEEVKEF	0.325852	1.92	HLA-DPA10109-DPB18501
IFDRYGEEVKEFLAK	RYGEEVKEF	0.325852	1.92	HLA-DPA10110-DPB12701
IFDRYGEEVKEFLAK	RYGEEVKEF	0.325852	1.92	HLA-DPA10110-DPB18501
IFDRYGEEVKEFLAK	RYGEEVKEF	0.325852	1.92	HLA-DPA10203-DPB12701
IFDRYGEEVKEFLAK	RYGEEVKEF	0.325852	1.92	HLA-DPA10203-DPB18501
YGEEVKEFLAKAKED	VKEFLAKAK	0.148712	1.95	HLA-DPA10202-DPB10501
YGEEVKEFLAKAKED	VKEFLAKAK	0.148712	1.95	HLA-DPA10202-DPB13801
YGEEVKEFLAKAKED	VKEFLAKAK	0.148712	1.95	HLA-DPA10202-DPB19701
YGEEVKEFLAKAKED	VKEFLAKAK	0.148712	1.95	HLA-DPA10204-DPB10501
YGEEVKEFLAKAKED	VKEFLAKAK	0.148712	1.95	HLA-DPA10204-DPB13801
YGEEVKEFLAKAKED	VKEFLAKAK	0.148712	1.95	HLA-DPA10204-DPB19701
IFDRYGEEVKEFLAK	RYGEEVKEF	0.252685	1.96	HLA-DPA10301-DPB12701
IFDRYGEEVKEFLAK	RYGEEVKEF	0.252685	1.96	HLA-DPA10301-DPB18501
IFDRYGEEVKEFLAK	RYGEEVKEF	0.252685	1.96	HLA-DPA10303-DPB12701
IFDRYGEEVKEFLAK	RYGEEVKEF	0.252685	1.96	HLA-DPA10303-DPB18501
RKREIFDRYGEEVKE	EIFDRYGEE	0.241851	1.99	HLA-DPA10103-DPB110201
IFDRYGEEVKEFLAK	RYGEEVKEF	0.277747	1.99	HLA-DPA10103-DPB15501
IFDRYGEEVKEFLAK	RYGEEVKEF	0.277747	1.99	HLA-DPA10103-DPB15801
RKREIFDRYGEEVKE	EIFDRYGEE	0.241851	1.99	HLA-DPA10104-DPB110201
IFDRYGEEVKEFLAK	RYGEEVKEF	0.277747	1.99	HLA-DPA10104-DPB15501
IFDRYGEEVKEFLAK	RYGEEVKEF	0.277747	1.99	HLA-DPA10104-DPB15801
RKREIFDRYGEEVKE	EIFDRYGEE	0.241851	1.99	HLA-DPA10105-DPB110201
IFDRYGEEVKEFLAK	RYGEEVKEF	0.277747	1.99	HLA-DPA10105-DPB15501
IFDRYGEEVKEFLAK	RYGEEVKEF	0.277747	1.99	HLA-DPA10105-DPB15801
RKREIFDRYGEEVKE	EIFDRYGEE	0.241851	1.99	HLA-DPA10107-DPB110201
IFDRYGEEVKEFLAK	RYGEEVKEF	0.277747	1.99	HLA-DPA10107-DPB15501
IFDRYGEEVKEFLAK	RYGEEVKEF	0.277747	1.99	HLA-DPA10107-DPB15801
RKREIFDRYGEEVKE	EIFDRYGEE	0.241851	1.99	HLA-DPA10108-DPB110201
IFDRYGEEVKEFLAK	RYGEEVKEF	0.277747	1.99	HLA-DPA10108-DPB15501
IFDRYGEEVKEFLAK	RYGEEVKEF	0.277747	1.99	HLA-DPA10108-DPB15801
RKREIFDRYGEEVKE	EIFDRYGEE	0.241851	1.99	HLA-DPA10109-DPB110201
IFDRYGEEVKEFLAK	RYGEEVKEF	0.277747	1.99	HLA-DPA10109-DPB15501
IFDRYGEEVKEFLAK	RYGEEVKEF	0.277747	1.99	HLA-DPA10109-DPB15801
RKREIFDRYGEEVKE	EIFDRYGEE	0.241851	1.99	HLA-DPA10110-DPB110201
IFDRYGEEVKEFLAK	RYGEEVKEF	0.277747	1.99	HLA-DPA10110-DPB15501
IFDRYGEEVKEFLAK	RYGEEVKEF	0.277747	1.99	HLA-DPA10110-DPB15801
RKREIFDRYGEEVKE	EIFDRYGEE	0.241851	1.99	HLA-DPA10203-DPB110201
IFDRYGEEVKEFLAK	RYGEEVKEF	0.277747	1.99	HLA-DPA10203-DPB15501
IFDRYGEEVKEFLAK	RYGEEVKEF	0.277747	1.99	HLA-DPA10203-DPB15801
IFDRYGEEVKEFLAK	RYGEEVKEF	0.086953	2.02	HLA-DPA10106-DPB12101
IFDRYGEEVKEFLAK	RYGEEVKEF	0.086953	2.02	HLA-DPA10106-DPB13001
IFDRYGEEVKEFLAK	RYGEEVKEF	0.086953	2.02	HLA-DPA10201-DPB12101
IFDRYGEEVKEFLAK	RYGEEVKEF	0.086953	2.02	HLA-DPA10201-DPB13001
IFDRYGEEVKEFLAK	RYGEEVKEF	0.373335	2.02	HLA-DPA10301-DPB13101
IFDRYGEEVKEFLAK	RYGEEVKEF	0.373335	2.02	HLA-DPA10303-DPB13101
IFDRYGEEVKEFLAK	RYGEEVKEF	0.053701	2.04	HLA-DPA10106-DPB15401
IFDRYGEEVKEFLAK	RYGEEVKEF	0.053701	2.04	HLA-DPA10201-DPB15401
YGEEVKEFLAKAKED	VKEFLAKAK	0.107183	2.04	HLA-DPA10202-DPB16801
YGEEVKEFLAKAKED	VKEFLAKAK	0.107183	2.04	HLA-DPA10204-DPB16801
IFDRYGEEVKEFLAK	RYGEEVKEF	0.055798	2.09	HLA-DPA10106-DPB111401
IFDRYGEEVKEFLAK	RYGEEVKEF	0.055798	2.09	HLA-DPA10201-DPB111401
IFDRYGEEVKEFLAK	RYGEEVKEF	0.111078	2.09	HLA-DPA10202-DPB18401
IFDRYGEEVKEFLAK	RYGEEVKEF	0.111078	2.09	HLA-DPA10204-DPB18401
IFDRYGEEVKEFLAK	RYGEEVKEF	0.468643	2.1	HLA-DPA10103-DPB13601
IFDRYGEEVKEFLAK	RYGEEVKEF	0.468643	2.1	HLA-DPA10104-DPB13601
IFDRYGEEVKEFLAK	RYGEEVKEF	0.468643	2.1	HLA-DPA10105-DPB13601
IFDRYGEEVKEFLAK	RYGEEVKEF	0.468643	2.1	HLA-DPA10107-DPB13601
IFDRYGEEVKEFLAK	RYGEEVKEF	0.468643	2.1	HLA-DPA10108-DPB13601
IFDRYGEEVKEFLAK	RYGEEVKEF	0.468643	2.1	HLA-DPA10109-DPB13601
IFDRYGEEVKEFLAK	RYGEEVKEF	0.468643	2.1	HLA-DPA10110-DPB13601
IFDRYGEEVKEFLAK	RYGEEVKEF	0.468643	2.1	HLA-DPA10203-DPB13601
IFDRYGEEVKEFLAK	RYGEEVKEF	0.265699	2.1	HLA-DPA10301-DPB112701
IFDRYGEEVKEFLAK	RYGEEVKEF	0.286616	2.1	HLA-DPA10301-DPB12101
IFDRYGEEVKEFLAK	RYGEEVKEF	0.286616	2.1	HLA-DPA10301-DPB13001
YGEEVKEFLAKAKED	VKEFLAKAK	0.297611	2.1	HLA-DPA10302-DPB10501
IFDRYGEEVKEFLAK	RYGEEVKEF	0.382795	2.1	HLA-DPA10302-DPB11601
YGEEVKEFLAKAKED	VKEFLAKAK	0.297611	2.1	HLA-DPA10302-DPB13801
IFDRYGEEVKEFLAK	RYGEEVKEF	0.296993	2.1	HLA-DPA10302-DPB15501
IFDRYGEEVKEFLAK	RYGEEVKEF	0.296993	2.1	HLA-DPA10302-DPB15801
YGEEVKEFLAKAKED	VKEFLAKAK	0.297611	2.1	HLA-DPA10302-DPB19701
IFDRYGEEVKEFLAK	RYGEEVKEF	0.265699	2.1	HLA-DPA10303-DPB112701
IFDRYGEEVKEFLAK	RYGEEVKEF	0.286616	2.1	HLA-DPA10303-DPB12101
IFDRYGEEVKEFLAK	RYGEEVKEF	0.286616	2.1	HLA-DPA10303-DPB13001
IFDRYGEEVKEFLAK	RYGEEVKEF	0.335146	2.11	HLA-DPA10302-DPB10801
IFDRYGEEVKEFLAK	RYGEEVKEF	0.288628	2.12	HLA-DPA10302-DPB12701
IFDRYGEEVKEFLAK	RYGEEVKEF	0.288628	2.12	HLA-DPA10302-DPB18501
IFDRYGEEVKEFLAK	RYGEEVKEF	0.229486	2.15	HLA-DPA10301-DPB18701
IFDRYGEEVKEFLAK	RYGEEVKEF	0.229486	2.15	HLA-DPA10303-DPB18701
GEEVKEFLAKAKEDF	KEFLAKAKE	0.262684	2.15	HLA-DPA10401-DPB18401
YGEEVKEFLAKAKED	VKEFLAKAK	0.189107	2.2	HLA-DPA10202-DPB11601
YGEEVKEFLAKAKED	VKEFLAKAK	0.189107	2.2	HLA-DPA10204-DPB11601
IFDRYGEEVKEFLAK	RYGEEVKEF	0.353933	2.24	HLA-DPA10103-DPB12201
IFDRYGEEVKEFLAK	RYGEEVKEF	0.353933	2.24	HLA-DPA10104-DPB12201
IFDRYGEEVKEFLAK	RYGEEVKEF	0.353933	2.24	HLA-DPA10105-DPB12201
IFDRYGEEVKEFLAK	RYGEEVKEF	0.353933	2.24	HLA-DPA10107-DPB12201
IFDRYGEEVKEFLAK	RYGEEVKEF	0.353933	2.24	HLA-DPA10108-DPB12201
IFDRYGEEVKEFLAK	RYGEEVKEF	0.353933	2.24	HLA-DPA10109-DPB12201
IFDRYGEEVKEFLAK	RYGEEVKEF	0.353933	2.24	HLA-DPA10110-DPB12201
IFDRYGEEVKEFLAK	RYGEEVKEF	0.353933	2.24	HLA-DPA10203-DPB12201
IFDRYGEEVKEFLAK	RYGEEVKEF	0.287062	2.32	HLA-DPA10103-DPB18701
IFDRYGEEVKEFLAK	RYGEEVKEF	0.287062	2.32	HLA-DPA10104-DPB18701
IFDRYGEEVKEFLAK	RYGEEVKEF	0.287062	2.32	HLA-DPA10105-DPB18701
IFDRYGEEVKEFLAK	RYGEEVKEF	0.287062	2.32	HLA-DPA10107-DPB18701
IFDRYGEEVKEFLAK	RYGEEVKEF	0.287062	2.32	HLA-DPA10108-DPB18701
IFDRYGEEVKEFLAK	RYGEEVKEF	0.287062	2.32	HLA-DPA10109-DPB18701
IFDRYGEEVKEFLAK	RYGEEVKEF	0.287062	2.32	HLA-DPA10110-DPB18701
IFDRYGEEVKEFLAK	RYGEEVKEF	0.287062	2.32	HLA-DPA10203-DPB18701
RKREIFDRYGEEVKE	EIFDRYGEE	0.252129	2.34	HLA-DPA10302-DPB110201
IFDRYGEEVKEFLAK	RYGEEVKEF	0.301748	2.35	HLA-DPA10301-DPB16501
IFDRYGEEVKEFLAK	RYGEEVKEF	0.301748	2.35	HLA-DPA10303-DPB16501
GEEVKEFLAKAKEDF	VKEFLAKAK	0.0742	2.37	HLA-DPA10106-DPB18401
GEEVKEFLAKAKEDF	VKEFLAKAK	0.0742	2.37	HLA-DPA10201-DPB18401
IFDRYGEEVKEFLAK	RYGEEVKEF	0.217767	2.37	HLA-DPA10302-DPB110701
IFDRYGEEVKEFLAK	RYGEEVKEF	0.217767	2.37	HLA-DPA10302-DPB111001
IFDRYGEEVKEFLAK	RYGEEVKEF	0.217767	2.37	HLA-DPA10302-DPB11301
IFDRYGEEVKEFLAK	RYGEEVKEF	0.217767	2.37	HLA-DPA10302-DPB113301
RKREIFDRYGEEVKE	EIFDRYGEE	0.267148	2.39	HLA-DPA10103-DPB13101
RKREIFDRYGEEVKE	EIFDRYGEE	0.267148	2.39	HLA-DPA10104-DPB13101
RKREIFDRYGEEVKE	EIFDRYGEE	0.267148	2.39	HLA-DPA10105-DPB13101
RKREIFDRYGEEVKE	EIFDRYGEE	0.267148	2.39	HLA-DPA10107-DPB13101
RKREIFDRYGEEVKE	EIFDRYGEE	0.267148	2.39	HLA-DPA10108-DPB13101
RKREIFDRYGEEVKE	EIFDRYGEE	0.267148	2.39	HLA-DPA10109-DPB13101
RKREIFDRYGEEVKE	EIFDRYGEE	0.267148	2.39	HLA-DPA10110-DPB13101
RKREIFDRYGEEVKE	EIFDRYGEE	0.267148	2.39	HLA-DPA10203-DPB13101
IFDRYGEEVKEFLAK	RYGEEVKEF	0.212544	2.4	HLA-DPA10302-DPB112501
IFDRYGEEVKEFLAK	RYGEEVKEF	0.212544	2.4	HLA-DPA10302-DPB12601
IFDRYGEEVKEFLAK	RYGEEVKEF	0.260246	2.4	HLA-DPA10302-DPB18701
IFDRYGEEVKEFLAK	RYGEEVKEF	0.384042	2.42	HLA-DPA10302-DPB13601
YGEEVKEFLAKAKED	VKEFLAKAK	0.008704	2.42	HLA-DQA10301-DQB10623
YGEEVKEFLAKAKED	VKEFLAKAK	0.008704	2.42	HLA-DQA10302-DQB10623
YGEEVKEFLAKAKED	VKEFLAKAK	0.008704	2.42	HLA-DQA10303-DQB10623
YGEEVKEFLAKAKED	EVKEFLAKA	0.261104	2.44	HLA-DPA10302-DPB18401
IFDRYGEEVKEFLAK	RYGEEVKEF	0.140124	2.45	HLA-DPA10202-DPB10501
IFDRYGEEVKEFLAK	RYGEEVKEF	0.140124	2.45	HLA-DPA10202-DPB13801
IFDRYGEEVKEFLAK	RYGEEVKEF	0.140124	2.45	HLA-DPA10202-DPB19701
IFDRYGEEVKEFLAK	RYGEEVKEF	0.140124	2.45	HLA-DPA10204-DPB10501
IFDRYGEEVKEFLAK	RYGEEVKEF	0.140124	2.45	HLA-DPA10204-DPB13801
IFDRYGEEVKEFLAK	RYGEEVKEF	0.140124	2.45	HLA-DPA10204-DPB19701
YGEEVKEFLAKAKED	VKEFLAKAK	0.367562	2.45	HLA-DPA10302-DPB12201
IFDRYGEEVKEFLAK	RYGEEVKEF	0.411681	2.46	HLA-DPA10301-DPB12201
IFDRYGEEVKEFLAK	RYGEEVKEF	0.411681	2.46	HLA-DPA10303-DPB12201
YGEEVKEFLAKAKED	VKEFLAKAK	0.32783	2.47	HLA-DPA10301-DPB10501
YGEEVKEFLAKAKED	VKEFLAKAK	0.32783	2.47	HLA-DPA10301-DPB13801
YGEEVKEFLAKAKED	VKEFLAKAK	0.32783	2.47	HLA-DPA10301-DPB19701
YGEEVKEFLAKAKED	VKEFLAKAK	0.32783	2.47	HLA-DPA10303-DPB10501
YGEEVKEFLAKAKED	VKEFLAKAK	0.32783	2.47	HLA-DPA10303-DPB13801
YGEEVKEFLAKAKED	VKEFLAKAK	0.32783	2.47	HLA-DPA10303-DPB19701
IFDRYGEEVKEFLAK	RYGEEVKEF	0.088465	2.49	HLA-DPA10106-DPB10501
IFDRYGEEVKEFLAK	RYGEEVKEF	0.088465	2.49	HLA-DPA10106-DPB13801
IFDRYGEEVKEFLAK	RYGEEVKEF	0.088465	2.49	HLA-DPA10106-DPB19701
IFDRYGEEVKEFLAK	RYGEEVKEF	0.088465	2.49	HLA-DPA10201-DPB10501
IFDRYGEEVKEFLAK	RYGEEVKEF	0.088465	2.49	HLA-DPA10201-DPB13801
IFDRYGEEVKEFLAK	RYGEEVKEF	0.088465	2.49	HLA-DPA10201-DPB19701
YGEEVKEFLAKAKED	VKEFLAKAK	0.007171	2.5	HLA-DQA10301-DQB10629
YGEEVKEFLAKAKED	VKEFLAKAK	0.007171	2.5	HLA-DQA10302-DQB10629
YGEEVKEFLAKAKED	VKEFLAKAK	0.007171	2.5	HLA-DQA10303-DQB10629
GEEVKEFLAKAKEDF	KEFLAKAKE	0.284175	2.52	HLA-DPA10302-DPB10501
GEEVKEFLAKAKEDF	KEFLAKAKE	0.284175	2.52	HLA-DPA10302-DPB13801
GEEVKEFLAKAKEDF	KEFLAKAKE	0.284175	2.52	HLA-DPA10302-DPB19701
RKREIFDRYGEEVKE	EIFDRYGEE	0.231606	2.52	HLA-DPA10401-DPB110201
YGEEVKEFLAKAKED	VKEFLAKAK	0.018507	2.53	HLA-DPA10202-DPB12801
YGEEVKEFLAKAKED	VKEFLAKAK	0.018507	2.53	HLA-DPA10204-DPB12801
RYGEEVKEFLAKAKE	EEVKEFLAK	0.319689	2.53	HLA-DPA10302-DPB110601
RYGEEVKEFLAKAKE	EEVKEFLAK	0.319689	2.53	HLA-DPA10302-DPB11901
GEEVKEFLAKAKEDF	VKEFLAKAK	0.087859	2.54	HLA-DPA10106-DPB10501
GEEVKEFLAKAKEDF	VKEFLAKAK	0.087859	2.54	HLA-DPA10106-DPB13801
IFDRYGEEVKEFLAK	RYGEEVKEF	0.087433	2.54	HLA-DPA10106-DPB15001
GEEVKEFLAKAKEDF	VKEFLAKAK	0.087859	2.54	HLA-DPA10106-DPB19701
GEEVKEFLAKAKEDF	VKEFLAKAK	0.087859	2.54	HLA-DPA10201-DPB10501
GEEVKEFLAKAKEDF	VKEFLAKAK	0.087859	2.54	HLA-DPA10201-DPB13801
IFDRYGEEVKEFLAK	RYGEEVKEF	0.087433	2.54	HLA-DPA10201-DPB15001
GEEVKEFLAKAKEDF	VKEFLAKAK	0.087859	2.54	HLA-DPA10201-DPB19701
IFDRYGEEVKEFLAK	RYGEEVKEF	0.343374	2.54	HLA-DPA10301-DPB10101
IFDRYGEEVKEFLAK	RYGEEVKEF	0.343374	2.54	HLA-DPA10301-DPB111801
IFDRYGEEVKEFLAK	RYGEEVKEF	0.343374	2.54	HLA-DPA10301-DPB19001
YGEEVKEFLAKAKED	VKEFLAKAK	0.319353	2.54	HLA-DPA10302-DPB110601
YGEEVKEFLAKAKED	VKEFLAKAK	0.319353	2.54	HLA-DPA10302-DPB11901
IFDRYGEEVKEFLAK	RYGEEVKEF	0.343374	2.54	HLA-DPA10303-DPB10101
IFDRYGEEVKEFLAK	RYGEEVKEF	0.343374	2.54	HLA-DPA10303-DPB111801
IFDRYGEEVKEFLAK	RYGEEVKEF	0.343374	2.54	HLA-DPA10303-DPB19001
IFDRYGEEVKEFLAK	RYGEEVKEF	0.22114	2.57	HLA-DPA10103-DPB112501
IFDRYGEEVKEFLAK	RYGEEVKEF	0.22114	2.57	HLA-DPA10103-DPB12601
IFDRYGEEVKEFLAK	RYGEEVKEF	0.22114	2.57	HLA-DPA10104-DPB112501
IFDRYGEEVKEFLAK	RYGEEVKEF	0.22114	2.57	HLA-DPA10104-DPB12601
IFDRYGEEVKEFLAK	RYGEEVKEF	0.22114	2.57	HLA-DPA10105-DPB112501
IFDRYGEEVKEFLAK	RYGEEVKEF	0.22114	2.57	HLA-DPA10105-DPB12601
IFDRYGEEVKEFLAK	RYGEEVKEF	0.22114	2.57	HLA-DPA10107-DPB112501
IFDRYGEEVKEFLAK	RYGEEVKEF	0.22114	2.57	HLA-DPA10107-DPB12601
IFDRYGEEVKEFLAK	RYGEEVKEF	0.22114	2.57	HLA-DPA10108-DPB112501
IFDRYGEEVKEFLAK	RYGEEVKEF	0.22114	2.57	HLA-DPA10108-DPB12601
IFDRYGEEVKEFLAK	RYGEEVKEF	0.22114	2.57	HLA-DPA10109-DPB112501
IFDRYGEEVKEFLAK	RYGEEVKEF	0.22114	2.57	HLA-DPA10109-DPB12601
IFDRYGEEVKEFLAK	RYGEEVKEF	0.22114	2.57	HLA-DPA10110-DPB112501
IFDRYGEEVKEFLAK	RYGEEVKEF	0.22114	2.57	HLA-DPA10110-DPB12601
IFDRYGEEVKEFLAK	RYGEEVKEF	0.22114	2.57	HLA-DPA10203-DPB112501
IFDRYGEEVKEFLAK	RYGEEVKEF	0.22114	2.57	HLA-DPA10203-DPB12601
IFDRYGEEVKEFLAK	RYGEEVKEF	0.353888	2.57	HLA-DPA10301-DPB110601
IFDRYGEEVKEFLAK	RYGEEVKEF	0.353888	2.57	HLA-DPA10301-DPB11901
RYGEEVKEFLAKAKE	EEVKEFLAK	0.36365	2.57	HLA-DPA10302-DPB12201
IFDRYGEEVKEFLAK	RYGEEVKEF	0.353888	2.57	HLA-DPA10303-DPB110601
IFDRYGEEVKEFLAK	RYGEEVKEF	0.353888	2.57	HLA-DPA10303-DPB11901
RYGEEVKEFLAKAKE	EEVKEFLAK	0.338995	2.59	HLA-DPA10103-DPB12201
RYGEEVKEFLAKAKE	EEVKEFLAK	0.338995	2.59	HLA-DPA10104-DPB12201
RYGEEVKEFLAKAKE	EEVKEFLAK	0.338995	2.59	HLA-DPA10105-DPB12201
IFDRYGEEVKEFLAK	RYGEEVKEF	0.045738	2.59	HLA-DPA10106-DPB12901
IFDRYGEEVKEFLAK	RYGEEVKEF	0.045738	2.59	HLA-DPA10106-DPB14401
RYGEEVKEFLAKAKE	EEVKEFLAK	0.338995	2.59	HLA-DPA10107-DPB12201
RYGEEVKEFLAKAKE	EEVKEFLAK	0.338995	2.59	HLA-DPA10108-DPB12201
RYGEEVKEFLAKAKE	EEVKEFLAK	0.338995	2.59	HLA-DPA10109-DPB12201
RYGEEVKEFLAKAKE	EEVKEFLAK	0.338995	2.59	HLA-DPA10110-DPB12201
IFDRYGEEVKEFLAK	RYGEEVKEF	0.045738	2.59	HLA-DPA10201-DPB12901
IFDRYGEEVKEFLAK	RYGEEVKEF	0.045738	2.59	HLA-DPA10201-DPB14401
RYGEEVKEFLAKAKE	EEVKEFLAK	0.338995	2.59	HLA-DPA10203-DPB12201
IFDRYGEEVKEFLAK	RYGEEVKEF	0.31131	2.61	HLA-DPA10302-DPB12101
IFDRYGEEVKEFLAK	RYGEEVKEF	0.31131	2.61	HLA-DPA10302-DPB13001
KREIFDRYGEEVKEF	IFDRYGEEV	0.40377	2.63	DRB1_1510
YGEEVKEFLAKAKED	EVKEFLAKA	0.251251	2.64	HLA-DPA10103-DPB18401
YGEEVKEFLAKAKED	EVKEFLAKA	0.251251	2.64	HLA-DPA10104-DPB18401
YGEEVKEFLAKAKED	EVKEFLAKA	0.251251	2.64	HLA-DPA10105-DPB18401
YGEEVKEFLAKAKED	EVKEFLAKA	0.251251	2.64	HLA-DPA10107-DPB18401
YGEEVKEFLAKAKED	EVKEFLAKA	0.251251	2.64	HLA-DPA10108-DPB18401
YGEEVKEFLAKAKED	EVKEFLAKA	0.251251	2.64	HLA-DPA10109-DPB18401
YGEEVKEFLAKAKED	EVKEFLAKA	0.251251	2.64	HLA-DPA10110-DPB18401
YGEEVKEFLAKAKED	EVKEFLAKA	0.251251	2.64	HLA-DPA10203-DPB18401
YGEEVKEFLAKAKED	EVKEFLAKA	0.250001	2.68	HLA-DPA10401-DPB16801
KREIFDRYGEEVKEF	FDRYGEEVK	0.287306	2.7	DRB5_0203
IFDRYGEEVKEFLAK	RYGEEVKEF	0.271587	2.71	HLA-DPA10301-DPB113101
IFDRYGEEVKEFLAK	RYGEEVKEF	0.271587	2.71	HLA-DPA10301-DPB11701
IFDRYGEEVKEFLAK	RYGEEVKEF	0.271587	2.71	HLA-DPA10301-DPB19301
IFDRYGEEVKEFLAK	RYGEEVKEF	0.271587	2.71	HLA-DPA10303-DPB113101
IFDRYGEEVKEFLAK	RYGEEVKEF	0.271587	2.71	HLA-DPA10303-DPB11701
IFDRYGEEVKEFLAK	RYGEEVKEF	0.271587	2.71	HLA-DPA10303-DPB19301
RKREIFDRYGEEVKE	EIFDRYGEE	0.241451	2.72	HLA-DPA10103-DPB16301
RKREIFDRYGEEVKE	EIFDRYGEE	0.241451	2.72	HLA-DPA10104-DPB16301
RKREIFDRYGEEVKE	EIFDRYGEE	0.241451	2.72	HLA-DPA10105-DPB16301
RKREIFDRYGEEVKE	EIFDRYGEE	0.241451	2.72	HLA-DPA10107-DPB16301
RKREIFDRYGEEVKE	EIFDRYGEE	0.241451	2.72	HLA-DPA10108-DPB16301
RKREIFDRYGEEVKE	EIFDRYGEE	0.241451	2.72	HLA-DPA10109-DPB16301
RKREIFDRYGEEVKE	EIFDRYGEE	0.241451	2.72	HLA-DPA10110-DPB16301
RKREIFDRYGEEVKE	EIFDRYGEE	0.241451	2.72	HLA-DPA10203-DPB16301
IFDRYGEEVKEFLAK	RYGEEVKEF	0.478609	2.74	HLA-DPA10103-DPB19801
IFDRYGEEVKEFLAK	RYGEEVKEF	0.478609	2.74	HLA-DPA10104-DPB19801
IFDRYGEEVKEFLAK	RYGEEVKEF	0.478609	2.74	HLA-DPA10105-DPB19801
IFDRYGEEVKEFLAK	RYGEEVKEF	0.071687	2.74	HLA-DPA10106-DPB113001
IFDRYGEEVKEFLAK	RYGEEVKEF	0.071687	2.74	HLA-DPA10106-DPB12001
IFDRYGEEVKEFLAK	RYGEEVKEF	0.071687	2.74	HLA-DPA10106-DPB19101
IFDRYGEEVKEFLAK	RYGEEVKEF	0.077356	2.74	HLA-DPA10106-DPB19801
IFDRYGEEVKEFLAK	RYGEEVKEF	0.478609	2.74	HLA-DPA10107-DPB19801
IFDRYGEEVKEFLAK	RYGEEVKEF	0.478609	2.74	HLA-DPA10108-DPB19801
IFDRYGEEVKEFLAK	RYGEEVKEF	0.478609	2.74	HLA-DPA10109-DPB19801
IFDRYGEEVKEFLAK	RYGEEVKEF	0.478609	2.74	HLA-DPA10110-DPB19801
IFDRYGEEVKEFLAK	RYGEEVKEF	0.071687	2.74	HLA-DPA10201-DPB113001
IFDRYGEEVKEFLAK	RYGEEVKEF	0.071687	2.74	HLA-DPA10201-DPB12001
IFDRYGEEVKEFLAK	RYGEEVKEF	0.071687	2.74	HLA-DPA10201-DPB19101
IFDRYGEEVKEFLAK	RYGEEVKEF	0.077356	2.74	HLA-DPA10201-DPB19801
IFDRYGEEVKEFLAK	RYGEEVKEF	0.478609	2.74	HLA-DPA10203-DPB19801
RYGEEVKEFLAKAKE	EEVKEFLAK	0.360468	2.74	HLA-DPA10302-DPB11601
IFDRYGEEVKEFLAK	RYGEEVKEF	0.070234	2.75	HLA-DPA10106-DPB18401
IFDRYGEEVKEFLAK	RYGEEVKEF	0.070234	2.75	HLA-DPA10201-DPB18401
IFDRYGEEVKEFLAK	RYGEEVKEF	0.28761	2.75	HLA-DPA10301-DPB13601
IFDRYGEEVKEFLAK	RYGEEVKEF	0.188677	2.75	HLA-DPA10301-DPB15401
IFDRYGEEVKEFLAK	RYGEEVKEF	0.28761	2.75	HLA-DPA10303-DPB13601
IFDRYGEEVKEFLAK	RYGEEVKEF	0.188677	2.75	HLA-DPA10303-DPB15401
IFDRYGEEVKEFLAK	RYGEEVKEF	0.290438	2.77	HLA-DPA10103-DPB10801
IFDRYGEEVKEFLAK	RYGEEVKEF	0.290438	2.77	HLA-DPA10104-DPB10801
IFDRYGEEVKEFLAK	RYGEEVKEF	0.290438	2.77	HLA-DPA10105-DPB10801
IFDRYGEEVKEFLAK	RYGEEVKEF	0.290438	2.77	HLA-DPA10107-DPB10801
IFDRYGEEVKEFLAK	RYGEEVKEF	0.290438	2.77	HLA-DPA10108-DPB10801
IFDRYGEEVKEFLAK	RYGEEVKEF	0.290438	2.77	HLA-DPA10109-DPB10801
IFDRYGEEVKEFLAK	RYGEEVKEF	0.290438	2.77	HLA-DPA10110-DPB10801
IFDRYGEEVKEFLAK	RYGEEVKEF	0.290438	2.77	HLA-DPA10203-DPB10801
YGEEVKEFLAKAKED	EVKEFLAKA	0.279306	2.77	HLA-DPA10301-DPB18401
YGEEVKEFLAKAKED	EVKEFLAKA	0.279306	2.77	HLA-DPA10303-DPB18401
YGEEVKEFLAKAKED	VKEFLAKAK	0.003965	2.78	HLA-DQA10301-DQB10502
YGEEVKEFLAKAKED	VKEFLAKAK	0.003965	2.78	HLA-DQA10301-DQB10505
YGEEVKEFLAKAKED	VKEFLAKAK	0.003965	2.78	HLA-DQA10301-DQB10514
YGEEVKEFLAKAKED	VKEFLAKAK	0.003965	2.78	HLA-DQA10302-DQB10502
YGEEVKEFLAKAKED	VKEFLAKAK	0.003965	2.78	HLA-DQA10302-DQB10505
YGEEVKEFLAKAKED	VKEFLAKAK	0.003965	2.78	HLA-DQA10302-DQB10514
YGEEVKEFLAKAKED	VKEFLAKAK	0.003965	2.78	HLA-DQA10303-DQB10502
YGEEVKEFLAKAKED	VKEFLAKAK	0.003965	2.78	HLA-DQA10303-DQB10505
YGEEVKEFLAKAKED	VKEFLAKAK	0.003965	2.78	HLA-DQA10303-DQB10514
GEEVKEFLAKAKEDF	VKEFLAKAK	0.15704	2.78	HLA-DQA10401-DQB10401
GEEVKEFLAKAKEDF	VKEFLAKAK	0.15704	2.78	HLA-DQA10401-DQB10402
GEEVKEFLAKAKEDF	VKEFLAKAK	0.15704	2.78	HLA-DQA10401-DQB10406
GEEVKEFLAKAKEDF	VKEFLAKAK	0.15704	2.78	HLA-DQA10401-DQB10407
GEEVKEFLAKAKEDF	VKEFLAKAK	0.15704	2.78	HLA-DQA10401-DQB10408
GEEVKEFLAKAKEDF	VKEFLAKAK	0.15704	2.78	HLA-DQA10402-DQB10401
GEEVKEFLAKAKEDF	VKEFLAKAK	0.15704	2.78	HLA-DQA10402-DQB10402
GEEVKEFLAKAKEDF	VKEFLAKAK	0.15704	2.78	HLA-DQA10402-DQB10406
GEEVKEFLAKAKEDF	VKEFLAKAK	0.15704	2.78	HLA-DQA10402-DQB10407
GEEVKEFLAKAKEDF	VKEFLAKAK	0.15704	2.78	HLA-DQA10402-DQB10408
GEEVKEFLAKAKEDF	VKEFLAKAK	0.15704	2.78	HLA-DQA10404-DQB10401
GEEVKEFLAKAKEDF	VKEFLAKAK	0.15704	2.78	HLA-DQA10404-DQB10402
GEEVKEFLAKAKEDF	VKEFLAKAK	0.15704	2.78	HLA-DQA10404-DQB10406
GEEVKEFLAKAKEDF	VKEFLAKAK	0.15704	2.78	HLA-DQA10404-DQB10407
GEEVKEFLAKAKEDF	VKEFLAKAK	0.15704	2.78	HLA-DQA10404-DQB10408
EVKEFLAKAKEDFLK	FLAKAKEDF	0.372915	2.8	DRB1_1302
RKREIFDRYGEEVKE	IFDRYGEEV	0.399593	2.8	DRB1_1523
IFDRYGEEVKEFLAK	RYGEEVKEF	0.049532	2.81	HLA-DPA10106-DPB113201
IFDRYGEEVKEFLAK	RYGEEVKEF	0.049532	2.81	HLA-DPA10106-DPB13501
IFDRYGEEVKEFLAK	RYGEEVKEF	0.049532	2.81	HLA-DPA10106-DPB17901
IFDRYGEEVKEFLAK	RYGEEVKEF	0.049532	2.81	HLA-DPA10201-DPB113201
IFDRYGEEVKEFLAK	RYGEEVKEF	0.049532	2.81	HLA-DPA10201-DPB13501
IFDRYGEEVKEFLAK	RYGEEVKEF	0.049532	2.81	HLA-DPA10201-DPB17901
YGEEVKEFLAKAKED	KEFLAKAKE	0.223759	2.81	HLA-DPA10401-DPB110201
IFDRYGEEVKEFLAK	RYGEEVKEF	0.043423	2.83	HLA-DPA10106-DPB11001
IFDRYGEEVKEFLAK	RYGEEVKEF	0.043423	2.83	HLA-DPA10106-DPB13701
IFDRYGEEVKEFLAK	RYGEEVKEF	0.043423	2.83	HLA-DPA10106-DPB18801
IFDRYGEEVKEFLAK	RYGEEVKEF	0.043423	2.83	HLA-DPA10201-DPB11001
IFDRYGEEVKEFLAK	RYGEEVKEF	0.043423	2.83	HLA-DPA10201-DPB13701
IFDRYGEEVKEFLAK	RYGEEVKEF	0.043423	2.83	HLA-DPA10201-DPB18801
IFDRYGEEVKEFLAK	RYGEEVKEF	0.290625	2.84	HLA-DPA10401-DPB12701
IFDRYGEEVKEFLAK	RYGEEVKEF	0.290625	2.84	HLA-DPA10401-DPB18501
IFDRYGEEVKEFLAK	RYGEEVKEF	0.382192	2.85	HLA-DPA10301-DPB18901
IFDRYGEEVKEFLAK	RYGEEVKEF	0.382192	2.85	HLA-DPA10303-DPB18901
IFDRYGEEVKEFLAK	RYGEEVKEF	0.183381	2.89	HLA-DPA10302-DPB15201
IFDRYGEEVKEFLAK	RYGEEVKEF	0.183381	2.89	HLA-DPA10302-DPB15601
IFDRYGEEVKEFLAK	RYGEEVKEF	0.183381	2.89	HLA-DPA10302-DPB16701
RKREIFDRYGEEVKE	EIFDRYGEE	0.255255	2.89	HLA-DPA10401-DPB13101
IFDRYGEEVKEFLAK	RYGEEVKEF	0.310979	2.9	HLA-DPA10301-DPB19801
RKREIFDRYGEEVKE	EIFDRYGEE	0.277062	2.9	HLA-DPA10302-DPB13101
IFDRYGEEVKEFLAK	RYGEEVKEF	0.310979	2.9	HLA-DPA10303-DPB19801
IFDRYGEEVKEFLAK	RYGEEVKEF	0.199105	2.91	HLA-DPA10103-DPB15201
IFDRYGEEVKEFLAK	RYGEEVKEF	0.199105	2.91	HLA-DPA10103-DPB15601
IFDRYGEEVKEFLAK	RYGEEVKEF	0.199105	2.91	HLA-DPA10103-DPB16701
IFDRYGEEVKEFLAK	RYGEEVKEF	0.199105	2.91	HLA-DPA10104-DPB15201
IFDRYGEEVKEFLAK	RYGEEVKEF	0.199105	2.91	HLA-DPA10104-DPB15601
IFDRYGEEVKEFLAK	RYGEEVKEF	0.199105	2.91	HLA-DPA10104-DPB16701
IFDRYGEEVKEFLAK	RYGEEVKEF	0.199105	2.91	HLA-DPA10105-DPB15201
IFDRYGEEVKEFLAK	RYGEEVKEF	0.199105	2.91	HLA-DPA10105-DPB15601
IFDRYGEEVKEFLAK	RYGEEVKEF	0.199105	2.91	HLA-DPA10105-DPB16701
IFDRYGEEVKEFLAK	RYGEEVKEF	0.082314	2.91	HLA-DPA10106-DPB112701
IFDRYGEEVKEFLAK	RYGEEVKEF	0.199105	2.91	HLA-DPA10107-DPB15201
IFDRYGEEVKEFLAK	RYGEEVKEF	0.199105	2.91	HLA-DPA10107-DPB15601
IFDRYGEEVKEFLAK	RYGEEVKEF	0.199105	2.91	HLA-DPA10107-DPB16701
IFDRYGEEVKEFLAK	RYGEEVKEF	0.199105	2.91	HLA-DPA10108-DPB15201
IFDRYGEEVKEFLAK	RYGEEVKEF	0.199105	2.91	HLA-DPA10108-DPB15601
IFDRYGEEVKEFLAK	RYGEEVKEF	0.199105	2.91	HLA-DPA10108-DPB16701
IFDRYGEEVKEFLAK	RYGEEVKEF	0.199105	2.91	HLA-DPA10109-DPB15201
IFDRYGEEVKEFLAK	RYGEEVKEF	0.199105	2.91	HLA-DPA10109-DPB15601
IFDRYGEEVKEFLAK	RYGEEVKEF	0.199105	2.91	HLA-DPA10109-DPB16701
IFDRYGEEVKEFLAK	RYGEEVKEF	0.199105	2.91	HLA-DPA10110-DPB15201
IFDRYGEEVKEFLAK	RYGEEVKEF	0.199105	2.91	HLA-DPA10110-DPB15601
IFDRYGEEVKEFLAK	RYGEEVKEF	0.199105	2.91	HLA-DPA10110-DPB16701
IFDRYGEEVKEFLAK	RYGEEVKEF	0.082314	2.91	HLA-DPA10201-DPB112701
IFDRYGEEVKEFLAK	RYGEEVKEF	0.199105	2.91	HLA-DPA10203-DPB15201
IFDRYGEEVKEFLAK	RYGEEVKEF	0.199105	2.91	HLA-DPA10203-DPB15601
IFDRYGEEVKEFLAK	RYGEEVKEF	0.199105	2.91	HLA-DPA10203-DPB16701
YGEEVKEFLAKAKED	EVKEFLAKA	0.281214	2.91	HLA-DPA10301-DPB16801
YGEEVKEFLAKAKED	EVKEFLAKA	0.281214	2.91	HLA-DPA10303-DPB16801
RYGEEVKEFLAKAKE	EEVKEFLAK	0.317853	2.93	HLA-DPA10401-DPB12201
RYGEEVKEFLAKAKE	EEVKEFLAK	0.309491	2.95	HLA-DPA10302-DPB10801
IFDRYGEEVKEFLAK	RYGEEVKEF	0.44085	2.96	HLA-DPA10103-DPB113001
IFDRYGEEVKEFLAK	RYGEEVKEF	0.44085	2.96	HLA-DPA10103-DPB12001
IFDRYGEEVKEFLAK	RYGEEVKEF	0.44085	2.96	HLA-DPA10103-DPB19101
IFDRYGEEVKEFLAK	RYGEEVKEF	0.44085	2.96	HLA-DPA10104-DPB113001
IFDRYGEEVKEFLAK	RYGEEVKEF	0.44085	2.96	HLA-DPA10104-DPB12001
IFDRYGEEVKEFLAK	RYGEEVKEF	0.44085	2.96	HLA-DPA10104-DPB19101
IFDRYGEEVKEFLAK	RYGEEVKEF	0.44085	2.96	HLA-DPA10105-DPB113001
IFDRYGEEVKEFLAK	RYGEEVKEF	0.44085	2.96	HLA-DPA10105-DPB12001
IFDRYGEEVKEFLAK	RYGEEVKEF	0.44085	2.96	HLA-DPA10105-DPB19101
IFDRYGEEVKEFLAK	RYGEEVKEF	0.44085	2.96	HLA-DPA10107-DPB113001
IFDRYGEEVKEFLAK	RYGEEVKEF	0.44085	2.96	HLA-DPA10107-DPB12001
IFDRYGEEVKEFLAK	RYGEEVKEF	0.44085	2.96	HLA-DPA10107-DPB19101
IFDRYGEEVKEFLAK	RYGEEVKEF	0.44085	2.96	HLA-DPA10108-DPB113001
IFDRYGEEVKEFLAK	RYGEEVKEF	0.44085	2.96	HLA-DPA10108-DPB12001
IFDRYGEEVKEFLAK	RYGEEVKEF	0.44085	2.96	HLA-DPA10108-DPB19101
IFDRYGEEVKEFLAK	RYGEEVKEF	0.44085	2.96	HLA-DPA10109-DPB113001
IFDRYGEEVKEFLAK	RYGEEVKEF	0.44085	2.96	HLA-DPA10109-DPB12001
IFDRYGEEVKEFLAK	RYGEEVKEF	0.44085	2.96	HLA-DPA10109-DPB19101
IFDRYGEEVKEFLAK	RYGEEVKEF	0.44085	2.96	HLA-DPA10110-DPB113001
IFDRYGEEVKEFLAK	RYGEEVKEF	0.44085	2.96	HLA-DPA10110-DPB12001
IFDRYGEEVKEFLAK	RYGEEVKEF	0.44085	2.96	HLA-DPA10110-DPB19101
IFDRYGEEVKEFLAK	RYGEEVKEF	0.048743	2.96	HLA-DPA10202-DPB112501
IFDRYGEEVKEFLAK	RYGEEVKEF	0.048743	2.96	HLA-DPA10202-DPB12601
IFDRYGEEVKEFLAK	RYGEEVKEF	0.44085	2.96	HLA-DPA10203-DPB113001
IFDRYGEEVKEFLAK	RYGEEVKEF	0.44085	2.96	HLA-DPA10203-DPB12001
IFDRYGEEVKEFLAK	RYGEEVKEF	0.44085	2.96	HLA-DPA10203-DPB19101
IFDRYGEEVKEFLAK	RYGEEVKEF	0.048743	2.96	HLA-DPA10204-DPB112501
IFDRYGEEVKEFLAK	RYGEEVKEF	0.048743	2.96	HLA-DPA10204-DPB12601
RKREIFDRYGEEVKE	EIFDRYGEE	0.290402	2.97	HLA-DPA10103-DPB18901
RKREIFDRYGEEVKE	EIFDRYGEE	0.290402	2.97	HLA-DPA10104-DPB18901
RKREIFDRYGEEVKE	EIFDRYGEE	0.290402	2.97	HLA-DPA10105-DPB18901
RKREIFDRYGEEVKE	EIFDRYGEE	0.290402	2.97	HLA-DPA10107-DPB18901
RKREIFDRYGEEVKE	EIFDRYGEE	0.290402	2.97	HLA-DPA10108-DPB18901
RKREIFDRYGEEVKE	EIFDRYGEE	0.290402	2.97	HLA-DPA10109-DPB18901
RKREIFDRYGEEVKE	EIFDRYGEE	0.290402	2.97	HLA-DPA10110-DPB18901
RKREIFDRYGEEVKE	EIFDRYGEE	0.290402	2.97	HLA-DPA10203-DPB18901
IFDRYGEEVKEFLAK	RYGEEVKEF	0.406995	2.97	HLA-DPA10301-DPB11601
IFDRYGEEVKEFLAK	RYGEEVKEF	0.406995	2.97	HLA-DPA10303-DPB11601
IFDRYGEEVKEFLAK	RYGEEVKEF	0.396131	2.98	HLA-DPA10401-DPB13601
IFDRYGEEVKEFLAK	RYGEEVKEF	0.199075	2.99	HLA-DPA10103-DPB15401
IFDRYGEEVKEFLAK	RYGEEVKEF	0.199075	2.99	HLA-DPA10104-DPB15401
IFDRYGEEVKEFLAK	RYGEEVKEF	0.199075	2.99	HLA-DPA10105-DPB15401
IFDRYGEEVKEFLAK	RYGEEVKEF	0.199075	2.99	HLA-DPA10107-DPB15401
IFDRYGEEVKEFLAK	RYGEEVKEF	0.199075	2.99	HLA-DPA10108-DPB15401
IFDRYGEEVKEFLAK	RYGEEVKEF	0.199075	2.99	HLA-DPA10109-DPB15401
IFDRYGEEVKEFLAK	RYGEEVKEF	0.199075	2.99	HLA-DPA10110-DPB15401
IFDRYGEEVKEFLAK	RYGEEVKEF	0.199075	2.99	HLA-DPA10203-DPB15401
IFDRYGEEVKEFLAK	RYGEEVKEF	0.182651	3	HLA-DPA10301-DPB11001
IFDRYGEEVKEFLAK	RYGEEVKEF	0.182651	3	HLA-DPA10301-DPB13701
IFDRYGEEVKEFLAK	RYGEEVKEF	0.182651	3	HLA-DPA10301-DPB18801
IFDRYGEEVKEFLAK	RYGEEVKEF	0.182651	3	HLA-DPA10303-DPB11001
IFDRYGEEVKEFLAK	RYGEEVKEF	0.182651	3	HLA-DPA10303-DPB13701
IFDRYGEEVKEFLAK	RYGEEVKEF	0.182651	3	HLA-DPA10303-DPB18801
IFDRYGEEVKEFLAK	RYGEEVKEF	0.249921	3.01	HLA-DPA10301-DPB10601
IFDRYGEEVKEFLAK	RYGEEVKEF	0.249921	3.01	HLA-DPA10303-DPB10601
RYGEEVKEFLAKAKE	EEVKEFLAK	0.319175	3.03	HLA-DPA10103-DPB11601
RYGEEVKEFLAKAKE	EEVKEFLAK	0.319175	3.03	HLA-DPA10104-DPB11601
RYGEEVKEFLAKAKE	EEVKEFLAK	0.319175	3.03	HLA-DPA10105-DPB11601
RYGEEVKEFLAKAKE	EEVKEFLAK	0.319175	3.03	HLA-DPA10107-DPB11601
RYGEEVKEFLAKAKE	EEVKEFLAK	0.319175	3.03	HLA-DPA10108-DPB11601
RYGEEVKEFLAKAKE	EEVKEFLAK	0.319175	3.03	HLA-DPA10109-DPB11601
RYGEEVKEFLAKAKE	EEVKEFLAK	0.319175	3.03	HLA-DPA10110-DPB11601
RYGEEVKEFLAKAKE	EEVKEFLAK	0.319175	3.03	HLA-DPA10203-DPB11601
IFDRYGEEVKEFLAK	RYGEEVKEF	0.318076	3.06	HLA-DPA10103-DPB11601
IFDRYGEEVKEFLAK	RYGEEVKEF	0.318076	3.06	HLA-DPA10104-DPB11601
IFDRYGEEVKEFLAK	RYGEEVKEF	0.318076	3.06	HLA-DPA10105-DPB11601
IFDRYGEEVKEFLAK	RYGEEVKEF	0.086632	3.06	HLA-DPA10106-DPB112201
IFDRYGEEVKEFLAK	RYGEEVKEF	0.318076	3.06	HLA-DPA10107-DPB11601
IFDRYGEEVKEFLAK	RYGEEVKEF	0.318076	3.06	HLA-DPA10108-DPB11601
IFDRYGEEVKEFLAK	RYGEEVKEF	0.318076	3.06	HLA-DPA10109-DPB11601
IFDRYGEEVKEFLAK	RYGEEVKEF	0.318076	3.06	HLA-DPA10110-DPB11601
IFDRYGEEVKEFLAK	RYGEEVKEF	0.086632	3.06	HLA-DPA10201-DPB112201
IFDRYGEEVKEFLAK	RYGEEVKEF	0.318076	3.06	HLA-DPA10203-DPB11601
IFDRYGEEVKEFLAK	RYGEEVKEF	0.132429	3.08	HLA-DPA10202-DPB13101
IFDRYGEEVKEFLAK	RYGEEVKEF	0.132429	3.08	HLA-DPA10204-DPB13101
GEEVKEFLAKAKEDF	VKEFLAKAK	0.059852	3.09	H-2-IEd
GEEVKEFLAKAKEDF	VKEFLAKAK	0.135109	3.09	HLA-DQA10601-DQB10401
GEEVKEFLAKAKEDF	VKEFLAKAK	0.135109	3.09	HLA-DQA10601-DQB10402
GEEVKEFLAKAKEDF	VKEFLAKAK	0.135109	3.09	HLA-DQA10601-DQB10406
GEEVKEFLAKAKEDF	VKEFLAKAK	0.135109	3.09	HLA-DQA10601-DQB10407
GEEVKEFLAKAKEDF	VKEFLAKAK	0.135109	3.09	HLA-DQA10601-DQB10408
GEEVKEFLAKAKEDF	VKEFLAKAK	0.135109	3.09	HLA-DQA10602-DQB10401
GEEVKEFLAKAKEDF	VKEFLAKAK	0.135109	3.09	HLA-DQA10602-DQB10402
GEEVKEFLAKAKEDF	VKEFLAKAK	0.135109	3.09	HLA-DQA10602-DQB10406
GEEVKEFLAKAKEDF	VKEFLAKAK	0.135109	3.09	HLA-DQA10602-DQB10407
GEEVKEFLAKAKEDF	VKEFLAKAK	0.135109	3.09	HLA-DQA10602-DQB10408
IFDRYGEEVKEFLAK	RYGEEVKEF	0.058804	3.1	HLA-DPA10106-DPB110701
IFDRYGEEVKEFLAK	RYGEEVKEF	0.058804	3.1	HLA-DPA10106-DPB111001
IFDRYGEEVKEFLAK	RYGEEVKEF	0.058804	3.1	HLA-DPA10106-DPB11301
IFDRYGEEVKEFLAK	RYGEEVKEF	0.058804	3.1	HLA-DPA10106-DPB113301
IFDRYGEEVKEFLAK	RYGEEVKEF	0.058804	3.1	HLA-DPA10201-DPB110701
IFDRYGEEVKEFLAK	RYGEEVKEF	0.058804	3.1	HLA-DPA10201-DPB111001
IFDRYGEEVKEFLAK	RYGEEVKEF	0.058804	3.1	HLA-DPA10201-DPB11301
IFDRYGEEVKEFLAK	RYGEEVKEF	0.058804	3.1	HLA-DPA10201-DPB113301
IFDRYGEEVKEFLAK	RYGEEVKEF	0.216575	3.1	HLA-DPA10401-DPB112501
IFDRYGEEVKEFLAK	RYGEEVKEF	0.216575	3.1	HLA-DPA10401-DPB12601
IFDRYGEEVKEFLAK	RYGEEVKEF	0.084121	3.12	HLA-DPA10106-DPB15501
IFDRYGEEVKEFLAK	RYGEEVKEF	0.084121	3.12	HLA-DPA10106-DPB15801
IFDRYGEEVKEFLAK	RYGEEVKEF	0.084121	3.12	HLA-DPA10201-DPB15501
IFDRYGEEVKEFLAK	RYGEEVKEF	0.084121	3.12	HLA-DPA10201-DPB15801
YGEEVKEFLAKAKED	VKEFLAKAK	0.349378	3.12	HLA-DPA10302-DPB11601
IFDRYGEEVKEFLAK	RYGEEVKEF	0.208198	3.12	HLA-DPA10302-DPB15401
KREIFDRYGEEVKEF	IFDRYGEEV	0.396846	3.14	DRB1_1503
IFDRYGEEVKEFLAK	RYGEEVKEF	0.274284	3.16	HLA-DPA10103-DPB12101
IFDRYGEEVKEFLAK	RYGEEVKEF	0.274284	3.16	HLA-DPA10103-DPB13001
IFDRYGEEVKEFLAK	RYGEEVKEF	0.274284	3.16	HLA-DPA10104-DPB12101
IFDRYGEEVKEFLAK	RYGEEVKEF	0.274284	3.16	HLA-DPA10104-DPB13001
IFDRYGEEVKEFLAK	RYGEEVKEF	0.274284	3.16	HLA-DPA10105-DPB12101
IFDRYGEEVKEFLAK	RYGEEVKEF	0.274284	3.16	HLA-DPA10105-DPB13001
IFDRYGEEVKEFLAK	RYGEEVKEF	0.274284	3.16	HLA-DPA10107-DPB12101
IFDRYGEEVKEFLAK	RYGEEVKEF	0.274284	3.16	HLA-DPA10107-DPB13001
IFDRYGEEVKEFLAK	RYGEEVKEF	0.274284	3.16	HLA-DPA10108-DPB12101
IFDRYGEEVKEFLAK	RYGEEVKEF	0.274284	3.16	HLA-DPA10108-DPB13001
IFDRYGEEVKEFLAK	RYGEEVKEF	0.274284	3.16	HLA-DPA10109-DPB12101
IFDRYGEEVKEFLAK	RYGEEVKEF	0.274284	3.16	HLA-DPA10109-DPB13001
IFDRYGEEVKEFLAK	RYGEEVKEF	0.274284	3.16	HLA-DPA10110-DPB12101
IFDRYGEEVKEFLAK	RYGEEVKEF	0.274284	3.16	HLA-DPA10110-DPB13001
IFDRYGEEVKEFLAK	RYGEEVKEF	0.274284	3.16	HLA-DPA10203-DPB12101
IFDRYGEEVKEFLAK	RYGEEVKEF	0.274284	3.16	HLA-DPA10203-DPB13001
GEEVKEFLAKAKEDF	KEFLAKAKE	0.242766	3.16	HLA-DPA10302-DPB18401
IFDRYGEEVKEFLAK	RYGEEVKEF	0.084514	3.17	HLA-DPA10202-DPB13601
IFDRYGEEVKEFLAK	RYGEEVKEF	0.084514	3.17	HLA-DPA10204-DPB13601
IFDRYGEEVKEFLAK	RYGEEVKEF	0.28798	3.17	HLA-DPA10301-DPB113001
IFDRYGEEVKEFLAK	RYGEEVKEF	0.28798	3.17	HLA-DPA10301-DPB12001
IFDRYGEEVKEFLAK	RYGEEVKEF	0.28798	3.17	HLA-DPA10301-DPB19101
IFDRYGEEVKEFLAK	RYGEEVKEF	0.28798	3.17	HLA-DPA10303-DPB113001
IFDRYGEEVKEFLAK	RYGEEVKEF	0.28798	3.17	HLA-DPA10303-DPB12001
IFDRYGEEVKEFLAK	RYGEEVKEF	0.28798	3.17	HLA-DPA10303-DPB19101
YGEEVKEFLAKAKED	VKEFLAKAK	0.304108	3.18	HLA-DPA10302-DPB10801
IFDRYGEEVKEFLAK	RYGEEVKEF	0.041502	3.19	HLA-DPA10202-DPB15201
IFDRYGEEVKEFLAK	RYGEEVKEF	0.041502	3.19	HLA-DPA10202-DPB15601
IFDRYGEEVKEFLAK	RYGEEVKEF	0.041502	3.19	HLA-DPA10202-DPB16701
IFDRYGEEVKEFLAK	RYGEEVKEF	0.041502	3.19	HLA-DPA10204-DPB15201
IFDRYGEEVKEFLAK	RYGEEVKEF	0.041502	3.19	HLA-DPA10204-DPB15601
IFDRYGEEVKEFLAK	RYGEEVKEF	0.041502	3.19	HLA-DPA10204-DPB16701
IFDRYGEEVKEFLAK	RYGEEVKEF	0.248128	3.19	HLA-DPA10401-DPB15501
IFDRYGEEVKEFLAK	RYGEEVKEF	0.248128	3.19	HLA-DPA10401-DPB15801
YGEEVKEFLAKAKED	KEFLAKAKE	0.204441	3.21	HLA-DPA10103-DPB110201
YGEEVKEFLAKAKED	KEFLAKAKE	0.204441	3.21	HLA-DPA10104-DPB110201
YGEEVKEFLAKAKED	KEFLAKAKE	0.204441	3.21	HLA-DPA10105-DPB110201
IFDRYGEEVKEFLAK	RYGEEVKEF	0.066712	3.21	HLA-DPA10106-DPB10601
YGEEVKEFLAKAKED	KEFLAKAKE	0.204441	3.21	HLA-DPA10107-DPB110201
YGEEVKEFLAKAKED	KEFLAKAKE	0.204441	3.21	HLA-DPA10108-DPB110201
YGEEVKEFLAKAKED	KEFLAKAKE	0.204441	3.21	HLA-DPA10109-DPB110201
YGEEVKEFLAKAKED	KEFLAKAKE	0.204441	3.21	HLA-DPA10110-DPB110201
IFDRYGEEVKEFLAK	RYGEEVKEF	0.066712	3.21	HLA-DPA10201-DPB10601
YGEEVKEFLAKAKED	KEFLAKAKE	0.204441	3.21	HLA-DPA10203-DPB110201
IFDRYGEEVKEFLAK	RYGEEVKEF	0.093648	3.22	HLA-DPA10202-DPB16801
IFDRYGEEVKEFLAK	RYGEEVKEF	0.093648	3.22	HLA-DPA10204-DPB16801
IFDRYGEEVKEFLAK	RYGEEVKEF	0.271706	3.22	HLA-DPA10401-DPB110601
IFDRYGEEVKEFLAK	RYGEEVKEF	0.271706	3.22	HLA-DPA10401-DPB11901
YGEEVKEFLAKAKED	VKEFLAKAK	0.016209	3.23	HLA-DPA10202-DPB15301
YGEEVKEFLAKAKED	VKEFLAKAK	0.016209	3.23	HLA-DPA10204-DPB15301
IFDRYGEEVKEFLAK	RYGEEVKEF	0.310942	3.24	HLA-DPA10103-DPB111401
IFDRYGEEVKEFLAK	RYGEEVKEF	0.310942	3.24	HLA-DPA10104-DPB111401
IFDRYGEEVKEFLAK	RYGEEVKEF	0.310942	3.24	HLA-DPA10105-DPB111401
IFDRYGEEVKEFLAK	RYGEEVKEF	0.310942	3.24	HLA-DPA10107-DPB111401
IFDRYGEEVKEFLAK	RYGEEVKEF	0.310942	3.24	HLA-DPA10108-DPB111401
IFDRYGEEVKEFLAK	RYGEEVKEF	0.310942	3.24	HLA-DPA10109-DPB111401
IFDRYGEEVKEFLAK	RYGEEVKEF	0.310942	3.24	HLA-DPA10110-DPB111401
YGEEVKEFLAKAKED	VKEFLAKAK	0.060313	3.24	HLA-DPA10202-DPB16901
IFDRYGEEVKEFLAK	RYGEEVKEF	0.310942	3.24	HLA-DPA10203-DPB111401
YGEEVKEFLAKAKED	VKEFLAKAK	0.060313	3.24	HLA-DPA10204-DPB16901
IFDRYGEEVKEFLAK	RYGEEVKEF	0.387173	3.24	HLA-DPA10302-DPB19801
IFDRYGEEVKEFLAK	RYGEEVKEF	0.180792	3.24	HLA-DPA10401-DPB110701
IFDRYGEEVKEFLAK	RYGEEVKEF	0.180792	3.24	HLA-DPA10401-DPB111001
IFDRYGEEVKEFLAK	RYGEEVKEF	0.180792	3.24	HLA-DPA10401-DPB11301
IFDRYGEEVKEFLAK	RYGEEVKEF	0.180792	3.24	HLA-DPA10401-DPB113301
YGEEVKEFLAKAKED	EVKEFLAKA	0.248321	3.25	HLA-DPA10302-DPB16801
RKREIFDRYGEEVKE	EIFDRYGEE	0.208487	3.26	HLA-DPA10103-DPB16501
RKREIFDRYGEEVKE	EIFDRYGEE	0.208487	3.26	HLA-DPA10104-DPB16501
RKREIFDRYGEEVKE	EIFDRYGEE	0.208487	3.26	HLA-DPA10105-DPB16501
IFDRYGEEVKEFLAK	RYGEEVKEF	0.069247	3.26	HLA-DPA10106-DPB113101
IFDRYGEEVKEFLAK	RYGEEVKEF	0.069247	3.26	HLA-DPA10106-DPB11701
IFDRYGEEVKEFLAK	RYGEEVKEF	0.069247	3.26	HLA-DPA10106-DPB19301
RKREIFDRYGEEVKE	EIFDRYGEE	0.208487	3.26	HLA-DPA10107-DPB16501
RKREIFDRYGEEVKE	EIFDRYGEE	0.208487	3.26	HLA-DPA10108-DPB16501
RKREIFDRYGEEVKE	EIFDRYGEE	0.208487	3.26	HLA-DPA10109-DPB16501
RKREIFDRYGEEVKE	EIFDRYGEE	0.208487	3.26	HLA-DPA10110-DPB16501
IFDRYGEEVKEFLAK	RYGEEVKEF	0.069247	3.26	HLA-DPA10201-DPB113101
IFDRYGEEVKEFLAK	RYGEEVKEF	0.069247	3.26	HLA-DPA10201-DPB11701
IFDRYGEEVKEFLAK	RYGEEVKEF	0.069247	3.26	HLA-DPA10201-DPB19301
IFDRYGEEVKEFLAK	RYGEEVKEF	0.108446	3.26	HLA-DPA10202-DPB110201
RKREIFDRYGEEVKE	EIFDRYGEE	0.208487	3.26	HLA-DPA10203-DPB16501
IFDRYGEEVKEFLAK	RYGEEVKEF	0.108446	3.26	HLA-DPA10204-DPB110201
RKREIFDRYGEEVKE	EIFDRYGEE	0.308129	3.26	HLA-DPA10302-DPB18901
IFDRYGEEVKEFLAK	RYGEEVKEF	0.321571	3.28	HLA-DPA10301-DPB16301
RKREIFDRYGEEVKE	EIFDRYGEE	0.250865	3.28	HLA-DPA10302-DPB16301
IFDRYGEEVKEFLAK	RYGEEVKEF	0.321571	3.28	HLA-DPA10303-DPB16301
YGEEVKEFLAKAKED	KEFLAKAKE	0.230779	3.31	HLA-DPA10401-DPB16301
IFDRYGEEVKEFLAK	RYGEEVKEF	0.031741	3.32	HLA-DPA10106-DPB11101
IFDRYGEEVKEFLAK	RYGEEVKEF	0.031741	3.32	HLA-DPA10201-DPB11101
RYGEEVKEFLAKAKE	EEVKEFLAK	0.278095	3.34	HLA-DPA10103-DPB110601
RYGEEVKEFLAKAKE	EEVKEFLAK	0.278095	3.34	HLA-DPA10103-DPB11901
RYGEEVKEFLAKAKE	EEVKEFLAK	0.278095	3.34	HLA-DPA10104-DPB110601
RYGEEVKEFLAKAKE	EEVKEFLAK	0.278095	3.34	HLA-DPA10104-DPB11901
RYGEEVKEFLAKAKE	EEVKEFLAK	0.278095	3.34	HLA-DPA10105-DPB110601
RYGEEVKEFLAKAKE	EEVKEFLAK	0.278095	3.34	HLA-DPA10105-DPB11901
IFDRYGEEVKEFLAK	RYGEEVKEF	0.04269	3.34	HLA-DPA10106-DPB10301
IFDRYGEEVKEFLAK	RYGEEVKEF	0.04269	3.34	HLA-DPA10106-DPB110401
IFDRYGEEVKEFLAK	RYGEEVKEF	0.04269	3.34	HLA-DPA10106-DPB111101
IFDRYGEEVKEFLAK	RYGEEVKEF	0.04269	3.34	HLA-DPA10106-DPB112401
IFDRYGEEVKEFLAK	RYGEEVKEF	0.04269	3.34	HLA-DPA10106-DPB12501
IFDRYGEEVKEFLAK	RYGEEVKEF	0.04269	3.34	HLA-DPA10106-DPB14501
IFDRYGEEVKEFLAK	RYGEEVKEF	0.04269	3.34	HLA-DPA10106-DPB17001
IFDRYGEEVKEFLAK	RYGEEVKEF	0.04269	3.34	HLA-DPA10106-DPB17601
IFDRYGEEVKEFLAK	RYGEEVKEF	0.04269	3.34	HLA-DPA10106-DPB17801
IFDRYGEEVKEFLAK	RYGEEVKEF	0.04269	3.34	HLA-DPA10106-DPB19201
RYGEEVKEFLAKAKE	EEVKEFLAK	0.278095	3.34	HLA-DPA10107-DPB110601
RYGEEVKEFLAKAKE	EEVKEFLAK	0.278095	3.34	HLA-DPA10107-DPB11901
RYGEEVKEFLAKAKE	EEVKEFLAK	0.278095	3.34	HLA-DPA10108-DPB110601
RYGEEVKEFLAKAKE	EEVKEFLAK	0.278095	3.34	HLA-DPA10108-DPB11901
RYGEEVKEFLAKAKE	EEVKEFLAK	0.278095	3.34	HLA-DPA10109-DPB110601
RYGEEVKEFLAKAKE	EEVKEFLAK	0.278095	3.34	HLA-DPA10109-DPB11901
RYGEEVKEFLAKAKE	EEVKEFLAK	0.278095	3.34	HLA-DPA10110-DPB110601
RYGEEVKEFLAKAKE	EEVKEFLAK	0.278095	3.34	HLA-DPA10110-DPB11901
IFDRYGEEVKEFLAK	RYGEEVKEF	0.04269	3.34	HLA-DPA10201-DPB10301
IFDRYGEEVKEFLAK	RYGEEVKEF	0.04269	3.34	HLA-DPA10201-DPB110401
IFDRYGEEVKEFLAK	RYGEEVKEF	0.04269	3.34	HLA-DPA10201-DPB111101
IFDRYGEEVKEFLAK	RYGEEVKEF	0.04269	3.34	HLA-DPA10201-DPB112401
IFDRYGEEVKEFLAK	RYGEEVKEF	0.04269	3.34	HLA-DPA10201-DPB12501
IFDRYGEEVKEFLAK	RYGEEVKEF	0.04269	3.34	HLA-DPA10201-DPB14501
IFDRYGEEVKEFLAK	RYGEEVKEF	0.04269	3.34	HLA-DPA10201-DPB17001
IFDRYGEEVKEFLAK	RYGEEVKEF	0.04269	3.34	HLA-DPA10201-DPB17601
IFDRYGEEVKEFLAK	RYGEEVKEF	0.04269	3.34	HLA-DPA10201-DPB17801
IFDRYGEEVKEFLAK	RYGEEVKEF	0.04269	3.34	HLA-DPA10201-DPB19201
RYGEEVKEFLAKAKE	EEVKEFLAK	0.278095	3.34	HLA-DPA10203-DPB110601
RYGEEVKEFLAKAKE	EEVKEFLAK	0.278095	3.34	HLA-DPA10203-DPB11901
IFDRYGEEVKEFLAK	RYGEEVKEF	0.252996	3.35	HLA-DPA10401-DPB18701
IFDRYGEEVKEFLAK	RYGEEVKEF	0.155708	3.36	HLA-DPA10301-DPB112501
IFDRYGEEVKEFLAK	RYGEEVKEF	0.155708	3.36	HLA-DPA10301-DPB12601
IFDRYGEEVKEFLAK	RYGEEVKEF	0.155708	3.36	HLA-DPA10303-DPB112501
IFDRYGEEVKEFLAK	RYGEEVKEF	0.155708	3.36	HLA-DPA10303-DPB12601
RKREIFDRYGEEVKE	IFDRYGEEV	0.440473	3.37	HLA-DPA10301-DPB110301
IFDRYGEEVKEFLAK	RYGEEVKEF	0.168639	3.37	HLA-DPA10301-DPB12901
IFDRYGEEVKEFLAK	RYGEEVKEF	0.168639	3.37	HLA-DPA10301-DPB14401
RKREIFDRYGEEVKE	IFDRYGEEV	0.440473	3.37	HLA-DPA10303-DPB110301
IFDRYGEEVKEFLAK	RYGEEVKEF	0.168639	3.37	HLA-DPA10303-DPB12901
IFDRYGEEVKEFLAK	RYGEEVKEF	0.168639	3.37	HLA-DPA10303-DPB14401
YGEEVKEFLAKAKED	KEFLAKAKE	0.243419	3.37	HLA-DPA10401-DPB13101
RYGEEVKEFLAKAKE	EEVKEFLAK	0.271868	3.39	HLA-DPA10103-DPB10801
RYGEEVKEFLAKAKE	EEVKEFLAK	0.271868	3.39	HLA-DPA10104-DPB10801
RYGEEVKEFLAKAKE	EEVKEFLAK	0.271868	3.39	HLA-DPA10105-DPB10801
RYGEEVKEFLAKAKE	EEVKEFLAK	0.271868	3.39	HLA-DPA10107-DPB10801
RYGEEVKEFLAKAKE	EEVKEFLAK	0.271868	3.39	HLA-DPA10108-DPB10801
RYGEEVKEFLAKAKE	EEVKEFLAK	0.271868	3.39	HLA-DPA10109-DPB10801
RYGEEVKEFLAKAKE	EEVKEFLAK	0.271868	3.39	HLA-DPA10110-DPB10801
RYGEEVKEFLAKAKE	EEVKEFLAK	0.271868	3.39	HLA-DPA10203-DPB10801
RKREIFDRYGEEVKE	EIFDRYGEE	0.089609	3.4	HLA-DPA10106-DPB13101
RKREIFDRYGEEVKE	EIFDRYGEE	0.089609	3.4	HLA-DPA10201-DPB13101
GEEVKEFLAKAKEDF	KEFLAKAKE	0.232587	3.4	HLA-DPA10401-DPB16801
IFDRYGEEVKEFLAK	RYGEEVKEF	0.142406	3.41	HLA-DPA10301-DPB15201
IFDRYGEEVKEFLAK	RYGEEVKEF	0.142406	3.41	HLA-DPA10301-DPB15601
IFDRYGEEVKEFLAK	RYGEEVKEF	0.142406	3.41	HLA-DPA10301-DPB16701
IFDRYGEEVKEFLAK	RYGEEVKEF	0.142406	3.41	HLA-DPA10303-DPB15201
IFDRYGEEVKEFLAK	RYGEEVKEF	0.142406	3.41	HLA-DPA10303-DPB15601
IFDRYGEEVKEFLAK	RYGEEVKEF	0.142406	3.41	HLA-DPA10303-DPB16701
IFDRYGEEVKEFLAK	RYGEEVKEF	0.250301	3.42	HLA-DPA10302-DPB111401
IFDRYGEEVKEFLAK	RYGEEVKEF	0.356981	3.42	HLA-DPA10302-DPB113001
IFDRYGEEVKEFLAK	RYGEEVKEF	0.356981	3.42	HLA-DPA10302-DPB12001
IFDRYGEEVKEFLAK	RYGEEVKEF	0.356981	3.42	HLA-DPA10302-DPB19101
YGEEVKEFLAKAKED	VKEFLAKAK	0.00618	3.43	HLA-DQA10301-DQB10630
YGEEVKEFLAKAKED	VKEFLAKAK	0.00618	3.43	HLA-DQA10302-DQB10630
YGEEVKEFLAKAKED	VKEFLAKAK	0.00618	3.43	HLA-DQA10303-DQB10630
YGEEVKEFLAKAKED	VKEFLAKAK	0.061393	3.44	HLA-DPA10202-DPB15401
YGEEVKEFLAKAKED	VKEFLAKAK	0.061393	3.44	HLA-DPA10204-DPB15401
KREIFDRYGEEVKEF	IFDRYGEEV	0.341816	3.46	DRB1_0103
IFDRYGEEVKEFLAK	RYGEEVKEF	0.202134	3.46	HLA-DPA10301-DPB110701
IFDRYGEEVKEFLAK	RYGEEVKEF	0.202134	3.46	HLA-DPA10301-DPB111001
IFDRYGEEVKEFLAK	RYGEEVKEF	0.202134	3.46	HLA-DPA10301-DPB11301
IFDRYGEEVKEFLAK	RYGEEVKEF	0.202134	3.46	HLA-DPA10301-DPB113301
IFDRYGEEVKEFLAK	RYGEEVKEF	0.202134	3.46	HLA-DPA10303-DPB110701
IFDRYGEEVKEFLAK	RYGEEVKEF	0.202134	3.46	HLA-DPA10303-DPB111001
IFDRYGEEVKEFLAK	RYGEEVKEF	0.202134	3.46	HLA-DPA10303-DPB11301
IFDRYGEEVKEFLAK	RYGEEVKEF	0.202134	3.46	HLA-DPA10303-DPB113301
YGEEVKEFLAKAKED	EVKEFLAKA	0.20451	3.46	HLA-DPA10401-DPB16501
IFDRYGEEVKEFLAK	RYGEEVKEF	0.105169	3.47	HLA-DPA10202-DPB112701
IFDRYGEEVKEFLAK	RYGEEVKEF	0.105169	3.47	HLA-DPA10204-DPB112701
IFDRYGEEVKEFLAK	RYGEEVKEF	0.405103	3.47	HLA-DPA10401-DPB19801
YGEEVKEFLAKAKED	VKEFLAKAK	0.097814	3.49	HLA-DPA10202-DPB12101
YGEEVKEFLAKAKED	VKEFLAKAK	0.097814	3.49	HLA-DPA10202-DPB13001
YGEEVKEFLAKAKED	VKEFLAKAK	0.097814	3.49	HLA-DPA10204-DPB12101
YGEEVKEFLAKAKED	VKEFLAKAK	0.097814	3.49	HLA-DPA10204-DPB13001
RKREIFDRYGEEVKE	EIFDRYGEE	0.290252	3.5	HLA-DPA10301-DPB110201
RKREIFDRYGEEVKE	EIFDRYGEE	0.290252	3.5	HLA-DPA10303-DPB110201
RYGEEVKEFLAKAKE	EEVKEFLAK	0.299104	3.52	HLA-DPA10401-DPB11601
YGEEVKEFLAKAKED	VKEFLAKAK	0.009334	3.53	HLA-DQA10301-DQB10611
YGEEVKEFLAKAKED	VKEFLAKAK	0.009334	3.53	HLA-DQA10302-DQB10611
YGEEVKEFLAKAKED	VKEFLAKAK	0.009334	3.53	HLA-DQA10303-DQB10611
IFDRYGEEVKEFLAK	RYGEEVKEF	0.060567	3.55	HLA-DPA10202-DPB15401
IFDRYGEEVKEFLAK	RYGEEVKEF	0.060567	3.55	HLA-DPA10204-DPB15401
IFDRYGEEVKEFLAK	RYGEEVKEF	0.19197	3.55	HLA-DPA10401-DPB15201
IFDRYGEEVKEFLAK	RYGEEVKEF	0.19197	3.55	HLA-DPA10401-DPB15601
RKREIFDRYGEEVKE	EIFDRYGEE	0.225284	3.55	HLA-DPA10401-DPB16301
IFDRYGEEVKEFLAK	RYGEEVKEF	0.19197	3.55	HLA-DPA10401-DPB16701
GEEVKEFLAKAKEDF	KEFLAKAKE	0.226777	3.56	HLA-DPA10103-DPB18401
GEEVKEFLAKAKEDF	KEFLAKAKE	0.226777	3.56	HLA-DPA10104-DPB18401
GEEVKEFLAKAKEDF	KEFLAKAKE	0.226777	3.56	HLA-DPA10105-DPB18401
GEEVKEFLAKAKEDF	KEFLAKAKE	0.226777	3.56	HLA-DPA10107-DPB18401
GEEVKEFLAKAKEDF	KEFLAKAKE	0.226777	3.56	HLA-DPA10108-DPB18401
GEEVKEFLAKAKEDF	KEFLAKAKE	0.226777	3.56	HLA-DPA10109-DPB18401
GEEVKEFLAKAKEDF	KEFLAKAKE	0.226777	3.56	HLA-DPA10110-DPB18401
GEEVKEFLAKAKEDF	KEFLAKAKE	0.226777	3.56	HLA-DPA10203-DPB18401
IFDRYGEEVKEFLAK	RYGEEVKEF	0.302683	3.57	HLA-DPA10302-DPB113101
IFDRYGEEVKEFLAK	RYGEEVKEF	0.302683	3.57	HLA-DPA10302-DPB11701
IFDRYGEEVKEFLAK	RYGEEVKEF	0.302683	3.57	HLA-DPA10302-DPB19301
IFDRYGEEVKEFLAK	RYGEEVKEF	0.258592	3.6	HLA-DPA10301-DPB15501
IFDRYGEEVKEFLAK	RYGEEVKEF	0.258592	3.6	HLA-DPA10301-DPB15801
IFDRYGEEVKEFLAK	RYGEEVKEF	0.258592	3.6	HLA-DPA10303-DPB15501
IFDRYGEEVKEFLAK	RYGEEVKEF	0.258592	3.6	HLA-DPA10303-DPB15801
RYGEEVKEFLAKAKE	EEVKEFLAK	0.392056	3.61	HLA-DPA10301-DPB11601
RYGEEVKEFLAKAKE	EEVKEFLAK	0.392056	3.61	HLA-DPA10303-DPB11601
KREIFDRYGEEVKEF	IFDRYGEEV	0.266357	3.63	DRB1_1504
IFDRYGEEVKEFLAK	RYGEEVKEF	0.095424	3.64	HLA-DPA10106-DPB10901
IFDRYGEEVKEFLAK	RYGEEVKEF	0.095424	3.64	HLA-DPA10201-DPB10901
RYGEEVKEFLAKAKE	EEVKEFLAK	0.262183	3.64	HLA-DPA10401-DPB110601
RYGEEVKEFLAKAKE	EEVKEFLAK	0.262183	3.64	HLA-DPA10401-DPB11901
KREIFDRYGEEVKEF	IFDRYGEEV	0.221526	3.65	DRB1_0106
GEEVKEFLAKAKEDF	VKEFLAKAK	0.108273	3.65	HLA-DPA10106-DPB110601
GEEVKEFLAKAKEDF	VKEFLAKAK	0.108273	3.65	HLA-DPA10106-DPB11901
GEEVKEFLAKAKEDF	VKEFLAKAK	0.108273	3.65	HLA-DPA10201-DPB110601
GEEVKEFLAKAKEDF	VKEFLAKAK	0.108273	3.65	HLA-DPA10201-DPB11901
RKREIFDRYGEEVKE	EIFDRYGEE	0.24444	3.66	HLA-DPA10103-DPB10101
RKREIFDRYGEEVKE	EIFDRYGEE	0.24444	3.66	HLA-DPA10103-DPB111801
RKREIFDRYGEEVKE	EIFDRYGEE	0.24444	3.66	HLA-DPA10103-DPB19001
RKREIFDRYGEEVKE	EIFDRYGEE	0.24444	3.66	HLA-DPA10104-DPB10101
RKREIFDRYGEEVKE	EIFDRYGEE	0.24444	3.66	HLA-DPA10104-DPB111801
RKREIFDRYGEEVKE	EIFDRYGEE	0.24444	3.66	HLA-DPA10104-DPB19001
RKREIFDRYGEEVKE	EIFDRYGEE	0.24444	3.66	HLA-DPA10105-DPB10101
RKREIFDRYGEEVKE	EIFDRYGEE	0.24444	3.66	HLA-DPA10105-DPB111801
RKREIFDRYGEEVKE	EIFDRYGEE	0.24444	3.66	HLA-DPA10105-DPB19001
RKREIFDRYGEEVKE	EIFDRYGEE	0.24444	3.66	HLA-DPA10107-DPB10101
RKREIFDRYGEEVKE	EIFDRYGEE	0.24444	3.66	HLA-DPA10107-DPB111801
RKREIFDRYGEEVKE	EIFDRYGEE	0.24444	3.66	HLA-DPA10107-DPB19001
RKREIFDRYGEEVKE	EIFDRYGEE	0.24444	3.66	HLA-DPA10108-DPB10101
RKREIFDRYGEEVKE	EIFDRYGEE	0.24444	3.66	HLA-DPA10108-DPB111801
RKREIFDRYGEEVKE	EIFDRYGEE	0.24444	3.66	HLA-DPA10108-DPB19001
RKREIFDRYGEEVKE	EIFDRYGEE	0.24444	3.66	HLA-DPA10109-DPB10101
RKREIFDRYGEEVKE	EIFDRYGEE	0.24444	3.66	HLA-DPA10109-DPB111801
RKREIFDRYGEEVKE	EIFDRYGEE	0.24444	3.66	HLA-DPA10109-DPB19001
RKREIFDRYGEEVKE	EIFDRYGEE	0.24444	3.66	HLA-DPA10110-DPB10101
RKREIFDRYGEEVKE	EIFDRYGEE	0.24444	3.66	HLA-DPA10110-DPB111801
RKREIFDRYGEEVKE	EIFDRYGEE	0.24444	3.66	HLA-DPA10110-DPB19001
RKREIFDRYGEEVKE	EIFDRYGEE	0.24444	3.66	HLA-DPA10203-DPB10101
RKREIFDRYGEEVKE	EIFDRYGEE	0.24444	3.66	HLA-DPA10203-DPB111801
RKREIFDRYGEEVKE	EIFDRYGEE	0.24444	3.66	HLA-DPA10203-DPB19001
IFDRYGEEVKEFLAK	RYGEEVKEF	0.182555	3.66	HLA-DPA10301-DPB111401
IFDRYGEEVKEFLAK	RYGEEVKEF	0.182555	3.66	HLA-DPA10303-DPB111401
YGEEVKEFLAKAKED	VKEFLAKAK	0.107327	3.68	HLA-DPA10202-DPB15001
YGEEVKEFLAKAKED	VKEFLAKAK	0.107327	3.68	HLA-DPA10204-DPB15001
RYGEEVKEFLAKAKE	EEVKEFLAK	0.129	3.7	HLA-DPA10106-DPB12201
RYGEEVKEFLAKAKE	EEVKEFLAK	0.129	3.7	HLA-DPA10201-DPB12201
GEEVKEFLAKAKEDF	VKEFLAKAK	0.128649	3.73	HLA-DPA10106-DPB12201
GEEVKEFLAKAKEDF	VKEFLAKAK	0.128649	3.73	HLA-DPA10201-DPB12201
IFDRYGEEVKEFLAK	RYGEEVKEF	0.286667	3.73	HLA-DPA10302-DPB10601
RKREIFDRYGEEVKE	EIFDRYGEE	0.328754	3.74	HLA-DPA10301-DPB13101
GEEVKEFLAKAKEDF	VKEFLAKAK	0.261809	3.74	HLA-DPA10301-DPB18401
RKREIFDRYGEEVKE	EIFDRYGEE	0.328754	3.74	HLA-DPA10303-DPB13101
GEEVKEFLAKAKEDF	VKEFLAKAK	0.261809	3.74	HLA-DPA10303-DPB18401
IFDRYGEEVKEFLAK	RYGEEVKEF	0.156254	3.75	HLA-DPA10103-DPB11101
YGEEVKEFLAKAKED	EVKEFLAKA	0.221053	3.75	HLA-DPA10103-DPB16801
IFDRYGEEVKEFLAK	RYGEEVKEF	0.156254	3.75	HLA-DPA10104-DPB11101
YGEEVKEFLAKAKED	EVKEFLAKA	0.221053	3.75	HLA-DPA10104-DPB16801
IFDRYGEEVKEFLAK	RYGEEVKEF	0.156254	3.75	HLA-DPA10105-DPB11101
YGEEVKEFLAKAKED	EVKEFLAKA	0.221053	3.75	HLA-DPA10105-DPB16801
IFDRYGEEVKEFLAK	RYGEEVKEF	0.156254	3.75	HLA-DPA10107-DPB11101
YGEEVKEFLAKAKED	EVKEFLAKA	0.221053	3.75	HLA-DPA10107-DPB16801
IFDRYGEEVKEFLAK	RYGEEVKEF	0.156254	3.75	HLA-DPA10108-DPB11101
YGEEVKEFLAKAKED	EVKEFLAKA	0.221053	3.75	HLA-DPA10108-DPB16801
IFDRYGEEVKEFLAK	RYGEEVKEF	0.156254	3.75	HLA-DPA10109-DPB11101
YGEEVKEFLAKAKED	EVKEFLAKA	0.221053	3.75	HLA-DPA10109-DPB16801
IFDRYGEEVKEFLAK	RYGEEVKEF	0.156254	3.75	HLA-DPA10110-DPB11101
YGEEVKEFLAKAKED	EVKEFLAKA	0.221053	3.75	HLA-DPA10110-DPB16801
IFDRYGEEVKEFLAK	RYGEEVKEF	0.156254	3.75	HLA-DPA10203-DPB11101
YGEEVKEFLAKAKED	EVKEFLAKA	0.221053	3.75	HLA-DPA10203-DPB16801
RYGEEVKEFLAKAKE	EEVKEFLAK	0.106864	3.76	HLA-DPA10106-DPB110601
RYGEEVKEFLAKAKE	EEVKEFLAK	0.106864	3.76	HLA-DPA10106-DPB11901
RYGEEVKEFLAKAKE	EEVKEFLAK	0.106864	3.76	HLA-DPA10201-DPB110601
RYGEEVKEFLAKAKE	EEVKEFLAK	0.106864	3.76	HLA-DPA10201-DPB11901
IFDRYGEEVKEFLAK	RYGEEVKEF	0.295142	3.77	HLA-DPA10401-DPB12201
IFDRYGEEVKEFLAK	RYGEEVKEF	0.365959	3.78	HLA-DPA10401-DPB113001
IFDRYGEEVKEFLAK	RYGEEVKEF	0.365959	3.78	HLA-DPA10401-DPB12001
RKREIFDRYGEEVKE	EIFDRYGEE	0.198878	3.78	HLA-DPA10401-DPB16501
IFDRYGEEVKEFLAK	RYGEEVKEF	0.365959	3.78	HLA-DPA10401-DPB19101
IFDRYGEEVKEFLAK	RYGEEVKEF	0.113696	3.79	HLA-DPA10202-DPB112201
IFDRYGEEVKEFLAK	RYGEEVKEF	0.113696	3.79	HLA-DPA10204-DPB112201
IFDRYGEEVKEFLAK	RYGEEVKEF	0.205836	3.79	HLA-DPA10302-DPB11001
IFDRYGEEVKEFLAK	RYGEEVKEF	0.205836	3.79	HLA-DPA10302-DPB13701
IFDRYGEEVKEFLAK	RYGEEVKEF	0.205836	3.79	HLA-DPA10302-DPB18801
RKREIFDRYGEEVKE	EIFDRYGEE	0.310461	3.81	HLA-DPA10301-DPB16301
RKREIFDRYGEEVKE	EIFDRYGEE	0.310461	3.81	HLA-DPA10303-DPB16301
KREIFDRYGEEVKEF	IFDRYGEEV	0.220832	3.83	DRB1_1537
YGEEVKEFLAKAKED	VKEFLAKAK	0.257986	3.84	HLA-DPA10401-DPB110601
YGEEVKEFLAKAKED	VKEFLAKAK	0.257986	3.84	HLA-DPA10401-DPB11901
KREIFDRYGEEVKEF	IFDRYGEEV	0.290975	3.85	DRB1_1505
IFDRYGEEVKEFLAK	RYGEEVKEF	0.061738	3.85	HLA-DPA10202-DPB18701
IFDRYGEEVKEFLAK	RYGEEVKEF	0.061738	3.85	HLA-DPA10204-DPB18701
RKREIFDRYGEEVKE	EIFDRYGEE	0.11096	3.86	HLA-DPA10106-DPB18901
RKREIFDRYGEEVKE	EIFDRYGEE	0.11096	3.86	HLA-DPA10201-DPB18901
RKREIFDRYGEEVKE	EIFDRYGEE	0.068369	3.87	HLA-DPA10106-DPB110201
RKREIFDRYGEEVKE	EIFDRYGEE	0.068369	3.87	HLA-DPA10201-DPB110201
YGEEVKEFLAKAKED	KEFLAKAKE	0.211762	3.88	HLA-DPA10103-DPB16301
YGEEVKEFLAKAKED	KEFLAKAKE	0.211762	3.88	HLA-DPA10104-DPB16301
YGEEVKEFLAKAKED	KEFLAKAKE	0.211762	3.88	HLA-DPA10105-DPB16301
YGEEVKEFLAKAKED	KEFLAKAKE	0.211762	3.88	HLA-DPA10107-DPB16301
YGEEVKEFLAKAKED	KEFLAKAKE	0.211762	3.88	HLA-DPA10108-DPB16301
YGEEVKEFLAKAKED	KEFLAKAKE	0.211762	3.88	HLA-DPA10109-DPB16301
YGEEVKEFLAKAKED	KEFLAKAKE	0.211762	3.88	HLA-DPA10110-DPB16301
YGEEVKEFLAKAKED	KEFLAKAKE	0.211762	3.88	HLA-DPA10203-DPB16301
GEEVKEFLAKAKEDF	VKEFLAKAK	0.014538	3.9	HLA-DPA10202-DPB17301
GEEVKEFLAKAKEDF	VKEFLAKAK	0.014538	3.9	HLA-DPA10204-DPB17301
YGEEVKEFLAKAKED	VKEFLAKAK	0.112539	3.91	HLA-DPA10202-DPB112201
YGEEVKEFLAKAKED	VKEFLAKAK	0.112539	3.91	HLA-DPA10204-DPB112201
IFDRYGEEVKEFLAK	RYGEEVKEF	0.109297	3.92	HLA-DPA10202-DPB16301
IFDRYGEEVKEFLAK	RYGEEVKEF	0.109297	3.92	HLA-DPA10204-DPB16301
IFDRYGEEVKEFLAK	RYGEEVKEF	0.318359	3.96	HLA-DPA10103-DPB113201
IFDRYGEEVKEFLAK	RYGEEVKEF	0.318359	3.96	HLA-DPA10103-DPB13501
IFDRYGEEVKEFLAK	RYGEEVKEF	0.318359	3.96	HLA-DPA10103-DPB17901
IFDRYGEEVKEFLAK	RYGEEVKEF	0.318359	3.96	HLA-DPA10104-DPB113201
IFDRYGEEVKEFLAK	RYGEEVKEF	0.318359	3.96	HLA-DPA10104-DPB13501
IFDRYGEEVKEFLAK	RYGEEVKEF	0.318359	3.96	HLA-DPA10104-DPB17901
IFDRYGEEVKEFLAK	RYGEEVKEF	0.318359	3.96	HLA-DPA10105-DPB113201
IFDRYGEEVKEFLAK	RYGEEVKEF	0.318359	3.96	HLA-DPA10105-DPB13501
IFDRYGEEVKEFLAK	RYGEEVKEF	0.318359	3.96	HLA-DPA10105-DPB17901
IFDRYGEEVKEFLAK	RYGEEVKEF	0.318359	3.96	HLA-DPA10107-DPB113201
IFDRYGEEVKEFLAK	RYGEEVKEF	0.318359	3.96	HLA-DPA10107-DPB13501
IFDRYGEEVKEFLAK	RYGEEVKEF	0.318359	3.96	HLA-DPA10107-DPB17901
IFDRYGEEVKEFLAK	RYGEEVKEF	0.318359	3.96	HLA-DPA10108-DPB113201
IFDRYGEEVKEFLAK	RYGEEVKEF	0.318359	3.96	HLA-DPA10108-DPB13501
IFDRYGEEVKEFLAK	RYGEEVKEF	0.318359	3.96	HLA-DPA10108-DPB17901
IFDRYGEEVKEFLAK	RYGEEVKEF	0.318359	3.96	HLA-DPA10109-DPB113201
IFDRYGEEVKEFLAK	RYGEEVKEF	0.318359	3.96	HLA-DPA10109-DPB13501
IFDRYGEEVKEFLAK	RYGEEVKEF	0.318359	3.96	HLA-DPA10109-DPB17901
IFDRYGEEVKEFLAK	RYGEEVKEF	0.318359	3.96	HLA-DPA10110-DPB113201
IFDRYGEEVKEFLAK	RYGEEVKEF	0.318359	3.96	HLA-DPA10110-DPB13501
IFDRYGEEVKEFLAK	RYGEEVKEF	0.318359	3.96	HLA-DPA10110-DPB17901
IFDRYGEEVKEFLAK	RYGEEVKEF	0.318359	3.96	HLA-DPA10203-DPB113201
IFDRYGEEVKEFLAK	RYGEEVKEF	0.318359	3.96	HLA-DPA10203-DPB13501
IFDRYGEEVKEFLAK	RYGEEVKEF	0.318359	3.96	HLA-DPA10203-DPB17901
YGEEVKEFLAKAKED	EVKEFLAKA	0.269978	3.96	HLA-DPA10401-DPB18901
KREIFDRYGEEVKEF	IFDRYGEEV	0.256014	3.98	DRB1_1518
YGEEVKEFLAKAKED	VKEFLAKAK	0.260839	3.98	HLA-DPA10103-DPB110601
YGEEVKEFLAKAKED	VKEFLAKAK	0.260839	3.98	HLA-DPA10103-DPB11901
YGEEVKEFLAKAKED	VKEFLAKAK	0.260839	3.98	HLA-DPA10104-DPB110601
YGEEVKEFLAKAKED	VKEFLAKAK	0.260839	3.98	HLA-DPA10104-DPB11901
YGEEVKEFLAKAKED	VKEFLAKAK	0.260839	3.98	HLA-DPA10105-DPB110601
YGEEVKEFLAKAKED	VKEFLAKAK	0.260839	3.98	HLA-DPA10105-DPB11901
YGEEVKEFLAKAKED	VKEFLAKAK	0.260839	3.98	HLA-DPA10107-DPB110601
YGEEVKEFLAKAKED	VKEFLAKAK	0.260839	3.98	HLA-DPA10107-DPB11901
YGEEVKEFLAKAKED	VKEFLAKAK	0.260839	3.98	HLA-DPA10108-DPB110601
YGEEVKEFLAKAKED	VKEFLAKAK	0.260839	3.98	HLA-DPA10108-DPB11901
YGEEVKEFLAKAKED	VKEFLAKAK	0.260839	3.98	HLA-DPA10109-DPB110601
YGEEVKEFLAKAKED	VKEFLAKAK	0.260839	3.98	HLA-DPA10109-DPB11901
YGEEVKEFLAKAKED	VKEFLAKAK	0.260839	3.98	HLA-DPA10110-DPB110601
YGEEVKEFLAKAKED	VKEFLAKAK	0.260839	3.98	HLA-DPA10110-DPB11901
YGEEVKEFLAKAKED	VKEFLAKAK	0.260839	3.98	HLA-DPA10203-DPB110601
YGEEVKEFLAKAKED	VKEFLAKAK	0.260839	3.98	HLA-DPA10203-DPB11901
KREIFDRYGEEVKEF	IFDRYGEEV	0.382806	3.99	DRB1_1549
IFDRYGEEVKEFLAK	RYGEEVKEF	0.195958	3.99	HLA-DPA10103-DPB111901
IFDRYGEEVKEFLAK	RYGEEVKEF	0.195958	3.99	HLA-DPA10104-DPB111901
IFDRYGEEVKEFLAK	RYGEEVKEF	0.195958	3.99	HLA-DPA10105-DPB111901
IFDRYGEEVKEFLAK	RYGEEVKEF	0.195958	3.99	HLA-DPA10107-DPB111901
IFDRYGEEVKEFLAK	RYGEEVKEF	0.195958	3.99	HLA-DPA10108-DPB111901
IFDRYGEEVKEFLAK	RYGEEVKEF	0.195958	3.99	HLA-DPA10109-DPB111901
IFDRYGEEVKEFLAK	RYGEEVKEF	0.195958	3.99	HLA-DPA10110-DPB111901
IFDRYGEEVKEFLAK	RYGEEVKEF	0.195958	3.99	HLA-DPA10203-DPB111901
IFDRYGEEVKEFLAK	RYGEEVKEF	0.272555	4	HLA-DPA10103-DPB10901
YGEEVKEFLAKAKED	KEFLAKAKE	0.222384	4	HLA-DPA10103-DPB13101
IFDRYGEEVKEFLAK	RYGEEVKEF	0.272555	4	HLA-DPA10104-DPB10901
YGEEVKEFLAKAKED	KEFLAKAKE	0.222384	4	HLA-DPA10104-DPB13101
IFDRYGEEVKEFLAK	RYGEEVKEF	0.272555	4	HLA-DPA10105-DPB10901
YGEEVKEFLAKAKED	KEFLAKAKE	0.222384	4	HLA-DPA10105-DPB13101
IFDRYGEEVKEFLAK	RYGEEVKEF	0.272555	4	HLA-DPA10107-DPB10901
YGEEVKEFLAKAKED	KEFLAKAKE	0.222384	4	HLA-DPA10107-DPB13101
IFDRYGEEVKEFLAK	RYGEEVKEF	0.272555	4	HLA-DPA10108-DPB10901
YGEEVKEFLAKAKED	KEFLAKAKE	0.222384	4	HLA-DPA10108-DPB13101
IFDRYGEEVKEFLAK	RYGEEVKEF	0.272555	4	HLA-DPA10109-DPB10901
YGEEVKEFLAKAKED	KEFLAKAKE	0.222384	4	HLA-DPA10109-DPB13101
IFDRYGEEVKEFLAK	RYGEEVKEF	0.272555	4	HLA-DPA10110-DPB10901
YGEEVKEFLAKAKED	KEFLAKAKE	0.222384	4	HLA-DPA10110-DPB13101
IFDRYGEEVKEFLAK	RYGEEVKEF	0.272555	4	HLA-DPA10203-DPB10901
YGEEVKEFLAKAKED	KEFLAKAKE	0.222384	4	HLA-DPA10203-DPB13101
IFDRYGEEVKEFLAK	RYGEEVKEF	0.135395	4.01	HLA-DPA10301-DPB11101
IFDRYGEEVKEFLAK	RYGEEVKEF	0.200016	4.01	HLA-DPA10301-DPB113201
IFDRYGEEVKEFLAK	RYGEEVKEF	0.200016	4.01	HLA-DPA10301-DPB13501
IFDRYGEEVKEFLAK	RYGEEVKEF	0.200016	4.01	HLA-DPA10301-DPB17901
IFDRYGEEVKEFLAK	RYGEEVKEF	0.135395	4.01	HLA-DPA10303-DPB11101
IFDRYGEEVKEFLAK	RYGEEVKEF	0.200016	4.01	HLA-DPA10303-DPB113201
IFDRYGEEVKEFLAK	RYGEEVKEF	0.200016	4.01	HLA-DPA10303-DPB13501
IFDRYGEEVKEFLAK	RYGEEVKEF	0.200016	4.01	HLA-DPA10303-DPB17901
YGEEVKEFLAKAKED	VKEFLAKAK	0.084304	4.03	HLA-DPA10202-DPB10601
YGEEVKEFLAKAKED	VKEFLAKAK	0.084304	4.03	HLA-DPA10204-DPB10601
IFDRYGEEVKEFLAK	RYGEEVKEF	0.264914	4.03	HLA-DPA10301-DPB10901
IFDRYGEEVKEFLAK	RYGEEVKEF	0.13713	4.03	HLA-DPA10301-DPB111901
IFDRYGEEVKEFLAK	RYGEEVKEF	0.264914	4.03	HLA-DPA10303-DPB10901
IFDRYGEEVKEFLAK	RYGEEVKEF	0.13713	4.03	HLA-DPA10303-DPB111901
IFDRYGEEVKEFLAK	RYGEEVKEF	0.266815	4.05	HLA-DPA10401-DPB111401
IFDRYGEEVKEFLAK	RYGEEVKEF	0.191067	4.07	HLA-DPA10301-DPB10301
IFDRYGEEVKEFLAK	RYGEEVKEF	0.191067	4.07	HLA-DPA10301-DPB110401
IFDRYGEEVKEFLAK	RYGEEVKEF	0.191067	4.07	HLA-DPA10301-DPB111101
IFDRYGEEVKEFLAK	RYGEEVKEF	0.191067	4.07	HLA-DPA10301-DPB112401
IFDRYGEEVKEFLAK	RYGEEVKEF	0.191067	4.07	HLA-DPA10301-DPB12501
IFDRYGEEVKEFLAK	RYGEEVKEF	0.191067	4.07	HLA-DPA10301-DPB14501
IFDRYGEEVKEFLAK	RYGEEVKEF	0.191067	4.07	HLA-DPA10301-DPB17001
IFDRYGEEVKEFLAK	RYGEEVKEF	0.191067	4.07	HLA-DPA10301-DPB17601
IFDRYGEEVKEFLAK	RYGEEVKEF	0.191067	4.07	HLA-DPA10301-DPB17801
IFDRYGEEVKEFLAK	RYGEEVKEF	0.191067	4.07	HLA-DPA10301-DPB19201
IFDRYGEEVKEFLAK	RYGEEVKEF	0.191067	4.07	HLA-DPA10303-DPB10301
IFDRYGEEVKEFLAK	RYGEEVKEF	0.191067	4.07	HLA-DPA10303-DPB110401
IFDRYGEEVKEFLAK	RYGEEVKEF	0.191067	4.07	HLA-DPA10303-DPB111101
IFDRYGEEVKEFLAK	RYGEEVKEF	0.191067	4.07	HLA-DPA10303-DPB112401
IFDRYGEEVKEFLAK	RYGEEVKEF	0.191067	4.07	HLA-DPA10303-DPB12501
IFDRYGEEVKEFLAK	RYGEEVKEF	0.191067	4.07	HLA-DPA10303-DPB14501
IFDRYGEEVKEFLAK	RYGEEVKEF	0.191067	4.07	HLA-DPA10303-DPB17001
IFDRYGEEVKEFLAK	RYGEEVKEF	0.191067	4.07	HLA-DPA10303-DPB17601
IFDRYGEEVKEFLAK	RYGEEVKEF	0.191067	4.07	HLA-DPA10303-DPB17801
IFDRYGEEVKEFLAK	RYGEEVKEF	0.191067	4.07	HLA-DPA10303-DPB19201
KREIFDRYGEEVKEF	IFDRYGEEV	0.033474	4.09	HLA-DPA10202-DPB14101
KREIFDRYGEEVKEF	IFDRYGEEV	0.033474	4.09	HLA-DPA10204-DPB14101
IFDRYGEEVKEFLAK	RYGEEVKEF	0.103627	4.1	HLA-DPA10202-DPB15001
IFDRYGEEVKEFLAK	RYGEEVKEF	0.103627	4.1	HLA-DPA10204-DPB15001
RKREIFDRYGEEVKE	EIFDRYGEE	0.267228	4.1	HLA-DPA10401-DPB18901
IFDRYGEEVKEFLAK	RYGEEVKEF	0.181194	4.11	HLA-DPA10103-DPB12901
IFDRYGEEVKEFLAK	RYGEEVKEF	0.181194	4.11	HLA-DPA10103-DPB14401
IFDRYGEEVKEFLAK	RYGEEVKEF	0.181194	4.11	HLA-DPA10104-DPB12901
IFDRYGEEVKEFLAK	RYGEEVKEF	0.181194	4.11	HLA-DPA10104-DPB14401
IFDRYGEEVKEFLAK	RYGEEVKEF	0.181194	4.11	HLA-DPA10105-DPB12901
IFDRYGEEVKEFLAK	RYGEEVKEF	0.181194	4.11	HLA-DPA10105-DPB14401
IFDRYGEEVKEFLAK	RYGEEVKEF	0.181194	4.11	HLA-DPA10107-DPB12901
IFDRYGEEVKEFLAK	RYGEEVKEF	0.181194	4.11	HLA-DPA10107-DPB14401
IFDRYGEEVKEFLAK	RYGEEVKEF	0.181194	4.11	HLA-DPA10108-DPB12901
IFDRYGEEVKEFLAK	RYGEEVKEF	0.181194	4.11	HLA-DPA10108-DPB14401
IFDRYGEEVKEFLAK	RYGEEVKEF	0.181194	4.11	HLA-DPA10109-DPB12901
IFDRYGEEVKEFLAK	RYGEEVKEF	0.181194	4.11	HLA-DPA10109-DPB14401
IFDRYGEEVKEFLAK	RYGEEVKEF	0.181194	4.11	HLA-DPA10110-DPB12901
IFDRYGEEVKEFLAK	RYGEEVKEF	0.181194	4.11	HLA-DPA10110-DPB14401
IFDRYGEEVKEFLAK	RYGEEVKEF	0.181194	4.11	HLA-DPA10203-DPB12901
IFDRYGEEVKEFLAK	RYGEEVKEF	0.181194	4.11	HLA-DPA10203-DPB14401
IFDRYGEEVKEFLAK	RYGEEVKEF	0.324528	4.12	HLA-DPA10301-DPB10801
IFDRYGEEVKEFLAK	RYGEEVKEF	0.324528	4.12	HLA-DPA10303-DPB10801
IFDRYGEEVKEFLAK	RYGEEVKEF	0.17348	4.13	HLA-DPA10103-DPB11001
IFDRYGEEVKEFLAK	RYGEEVKEF	0.17348	4.13	HLA-DPA10103-DPB13701
IFDRYGEEVKEFLAK	RYGEEVKEF	0.17348	4.13	HLA-DPA10103-DPB18801
IFDRYGEEVKEFLAK	RYGEEVKEF	0.17348	4.13	HLA-DPA10104-DPB11001
IFDRYGEEVKEFLAK	RYGEEVKEF	0.17348	4.13	HLA-DPA10104-DPB13701
IFDRYGEEVKEFLAK	RYGEEVKEF	0.17348	4.13	HLA-DPA10104-DPB18801
IFDRYGEEVKEFLAK	RYGEEVKEF	0.17348	4.13	HLA-DPA10105-DPB11001
IFDRYGEEVKEFLAK	RYGEEVKEF	0.17348	4.13	HLA-DPA10105-DPB13701
IFDRYGEEVKEFLAK	RYGEEVKEF	0.17348	4.13	HLA-DPA10105-DPB18801
RYGEEVKEFLAKAKE	EEVKEFLAK	0.116209	4.13	HLA-DPA10106-DPB11601
IFDRYGEEVKEFLAK	RYGEEVKEF	0.17348	4.13	HLA-DPA10107-DPB11001
IFDRYGEEVKEFLAK	RYGEEVKEF	0.17348	4.13	HLA-DPA10107-DPB13701
IFDRYGEEVKEFLAK	RYGEEVKEF	0.17348	4.13	HLA-DPA10107-DPB18801
IFDRYGEEVKEFLAK	RYGEEVKEF	0.17348	4.13	HLA-DPA10108-DPB11001
IFDRYGEEVKEFLAK	RYGEEVKEF	0.17348	4.13	HLA-DPA10108-DPB13701
IFDRYGEEVKEFLAK	RYGEEVKEF	0.17348	4.13	HLA-DPA10108-DPB18801
IFDRYGEEVKEFLAK	RYGEEVKEF	0.17348	4.13	HLA-DPA10109-DPB11001
IFDRYGEEVKEFLAK	RYGEEVKEF	0.17348	4.13	HLA-DPA10109-DPB13701
IFDRYGEEVKEFLAK	RYGEEVKEF	0.17348	4.13	HLA-DPA10109-DPB18801
IFDRYGEEVKEFLAK	RYGEEVKEF	0.17348	4.13	HLA-DPA10110-DPB11001
IFDRYGEEVKEFLAK	RYGEEVKEF	0.17348	4.13	HLA-DPA10110-DPB13701
IFDRYGEEVKEFLAK	RYGEEVKEF	0.17348	4.13	HLA-DPA10110-DPB18801
RYGEEVKEFLAKAKE	EEVKEFLAK	0.116209	4.13	HLA-DPA10201-DPB11601
IFDRYGEEVKEFLAK	RYGEEVKEF	0.17348	4.13	HLA-DPA10203-DPB11001
IFDRYGEEVKEFLAK	RYGEEVKEF	0.17348	4.13	HLA-DPA10203-DPB13701
IFDRYGEEVKEFLAK	RYGEEVKEF	0.17348	4.13	HLA-DPA10203-DPB18801
RYGEEVKEFLAKAKE	EEVKEFLAK	0.375853	4.13	HLA-DPA10301-DPB12201
RYGEEVKEFLAKAKE	EEVKEFLAK	0.375853	4.13	HLA-DPA10303-DPB12201
IFDRYGEEVKEFLAK	RYGEEVKEF	0.254006	4.14	HLA-DPA10302-DPB10301
IFDRYGEEVKEFLAK	RYGEEVKEF	0.254006	4.14	HLA-DPA10302-DPB110401
IFDRYGEEVKEFLAK	RYGEEVKEF	0.254006	4.14	HLA-DPA10302-DPB111101
IFDRYGEEVKEFLAK	RYGEEVKEF	0.254006	4.14	HLA-DPA10302-DPB112401
IFDRYGEEVKEFLAK	RYGEEVKEF	0.267594	4.14	HLA-DPA10302-DPB113201
IFDRYGEEVKEFLAK	RYGEEVKEF	0.254006	4.14	HLA-DPA10302-DPB12501
IFDRYGEEVKEFLAK	RYGEEVKEF	0.267594	4.14	HLA-DPA10302-DPB13501
IFDRYGEEVKEFLAK	RYGEEVKEF	0.254006	4.14	HLA-DPA10302-DPB14501
IFDRYGEEVKEFLAK	RYGEEVKEF	0.254006	4.14	HLA-DPA10302-DPB17001
IFDRYGEEVKEFLAK	RYGEEVKEF	0.254006	4.14	HLA-DPA10302-DPB17601
IFDRYGEEVKEFLAK	RYGEEVKEF	0.254006	4.14	HLA-DPA10302-DPB17801
IFDRYGEEVKEFLAK	RYGEEVKEF	0.267594	4.14	HLA-DPA10302-DPB17901
IFDRYGEEVKEFLAK	RYGEEVKEF	0.254006	4.14	HLA-DPA10302-DPB19201
IFDRYGEEVKEFLAK	RYGEEVKEF	0.107489	4.16	HLA-DPA10106-DPB18901
IFDRYGEEVKEFLAK	RYGEEVKEF	0.107489	4.16	HLA-DPA10201-DPB18901
IFDRYGEEVKEFLAK	RYGEEVKEF	0.296396	4.17	HLA-DPA10103-DPB10301
IFDRYGEEVKEFLAK	RYGEEVKEF	0.296396	4.17	HLA-DPA10103-DPB110401
IFDRYGEEVKEFLAK	RYGEEVKEF	0.296396	4.17	HLA-DPA10103-DPB111101
IFDRYGEEVKEFLAK	RYGEEVKEF	0.296396	4.17	HLA-DPA10103-DPB112401
IFDRYGEEVKEFLAK	RYGEEVKEF	0.296396	4.17	HLA-DPA10103-DPB12501
IFDRYGEEVKEFLAK	RYGEEVKEF	0.296396	4.17	HLA-DPA10103-DPB14501
IFDRYGEEVKEFLAK	RYGEEVKEF	0.296396	4.17	HLA-DPA10103-DPB17001
IFDRYGEEVKEFLAK	RYGEEVKEF	0.296396	4.17	HLA-DPA10103-DPB17601
IFDRYGEEVKEFLAK	RYGEEVKEF	0.296396	4.17	HLA-DPA10103-DPB17801
IFDRYGEEVKEFLAK	RYGEEVKEF	0.296396	4.17	HLA-DPA10103-DPB19201
IFDRYGEEVKEFLAK	RYGEEVKEF	0.296396	4.17	HLA-DPA10104-DPB10301
IFDRYGEEVKEFLAK	RYGEEVKEF	0.296396	4.17	HLA-DPA10104-DPB110401
IFDRYGEEVKEFLAK	RYGEEVKEF	0.296396	4.17	HLA-DPA10104-DPB111101
IFDRYGEEVKEFLAK	RYGEEVKEF	0.296396	4.17	HLA-DPA10104-DPB112401
IFDRYGEEVKEFLAK	RYGEEVKEF	0.296396	4.17	HLA-DPA10104-DPB12501
IFDRYGEEVKEFLAK	RYGEEVKEF	0.296396	4.17	HLA-DPA10104-DPB14501
IFDRYGEEVKEFLAK	RYGEEVKEF	0.296396	4.17	HLA-DPA10104-DPB17001
IFDRYGEEVKEFLAK	RYGEEVKEF	0.296396	4.17	HLA-DPA10104-DPB17601
IFDRYGEEVKEFLAK	RYGEEVKEF	0.296396	4.17	HLA-DPA10104-DPB17801
IFDRYGEEVKEFLAK	RYGEEVKEF	0.296396	4.17	HLA-DPA10104-DPB19201
IFDRYGEEVKEFLAK	RYGEEVKEF	0.296396	4.17	HLA-DPA10105-DPB10301
IFDRYGEEVKEFLAK	RYGEEVKEF	0.296396	4.17	HLA-DPA10105-DPB110401
IFDRYGEEVKEFLAK	RYGEEVKEF	0.296396	4.17	HLA-DPA10105-DPB111101
IFDRYGEEVKEFLAK	RYGEEVKEF	0.296396	4.17	HLA-DPA10105-DPB112401
IFDRYGEEVKEFLAK	RYGEEVKEF	0.296396	4.17	HLA-DPA10105-DPB12501
IFDRYGEEVKEFLAK	RYGEEVKEF	0.296396	4.17	HLA-DPA10105-DPB14501
IFDRYGEEVKEFLAK	RYGEEVKEF	0.296396	4.17	HLA-DPA10105-DPB17001
IFDRYGEEVKEFLAK	RYGEEVKEF	0.296396	4.17	HLA-DPA10105-DPB17601
IFDRYGEEVKEFLAK	RYGEEVKEF	0.296396	4.17	HLA-DPA10105-DPB17801
IFDRYGEEVKEFLAK	RYGEEVKEF	0.296396	4.17	HLA-DPA10105-DPB19201
IFDRYGEEVKEFLAK	RYGEEVKEF	0.296396	4.17	HLA-DPA10107-DPB10301
IFDRYGEEVKEFLAK	RYGEEVKEF	0.296396	4.17	HLA-DPA10107-DPB110401
IFDRYGEEVKEFLAK	RYGEEVKEF	0.296396	4.17	HLA-DPA10107-DPB111101
IFDRYGEEVKEFLAK	RYGEEVKEF	0.296396	4.17	HLA-DPA10107-DPB112401
IFDRYGEEVKEFLAK	RYGEEVKEF	0.296396	4.17	HLA-DPA10107-DPB12501
IFDRYGEEVKEFLAK	RYGEEVKEF	0.296396	4.17	HLA-DPA10107-DPB14501
IFDRYGEEVKEFLAK	RYGEEVKEF	0.296396	4.17	HLA-DPA10107-DPB17001
IFDRYGEEVKEFLAK	RYGEEVKEF	0.296396	4.17	HLA-DPA10107-DPB17601
IFDRYGEEVKEFLAK	RYGEEVKEF	0.296396	4.17	HLA-DPA10107-DPB17801
IFDRYGEEVKEFLAK	RYGEEVKEF	0.296396	4.17	HLA-DPA10107-DPB19201
IFDRYGEEVKEFLAK	RYGEEVKEF	0.296396	4.17	HLA-DPA10108-DPB10301
IFDRYGEEVKEFLAK	RYGEEVKEF	0.296396	4.17	HLA-DPA10108-DPB110401
IFDRYGEEVKEFLAK	RYGEEVKEF	0.296396	4.17	HLA-DPA10108-DPB111101
IFDRYGEEVKEFLAK	RYGEEVKEF	0.296396	4.17	HLA-DPA10108-DPB112401
IFDRYGEEVKEFLAK	RYGEEVKEF	0.296396	4.17	HLA-DPA10108-DPB12501
IFDRYGEEVKEFLAK	RYGEEVKEF	0.296396	4.17	HLA-DPA10108-DPB14501
IFDRYGEEVKEFLAK	RYGEEVKEF	0.296396	4.17	HLA-DPA10108-DPB17001
IFDRYGEEVKEFLAK	RYGEEVKEF	0.296396	4.17	HLA-DPA10108-DPB17601
IFDRYGEEVKEFLAK	RYGEEVKEF	0.296396	4.17	HLA-DPA10108-DPB17801
IFDRYGEEVKEFLAK	RYGEEVKEF	0.296396	4.17	HLA-DPA10108-DPB19201
IFDRYGEEVKEFLAK	RYGEEVKEF	0.296396	4.17	HLA-DPA10109-DPB10301
IFDRYGEEVKEFLAK	RYGEEVKEF	0.296396	4.17	HLA-DPA10109-DPB110401
IFDRYGEEVKEFLAK	RYGEEVKEF	0.296396	4.17	HLA-DPA10109-DPB111101
IFDRYGEEVKEFLAK	RYGEEVKEF	0.296396	4.17	HLA-DPA10109-DPB112401
IFDRYGEEVKEFLAK	RYGEEVKEF	0.296396	4.17	HLA-DPA10109-DPB12501
IFDRYGEEVKEFLAK	RYGEEVKEF	0.296396	4.17	HLA-DPA10109-DPB14501
IFDRYGEEVKEFLAK	RYGEEVKEF	0.296396	4.17	HLA-DPA10109-DPB17001
IFDRYGEEVKEFLAK	RYGEEVKEF	0.296396	4.17	HLA-DPA10109-DPB17601
IFDRYGEEVKEFLAK	RYGEEVKEF	0.296396	4.17	HLA-DPA10109-DPB17801
IFDRYGEEVKEFLAK	RYGEEVKEF	0.296396	4.17	HLA-DPA10109-DPB19201
IFDRYGEEVKEFLAK	RYGEEVKEF	0.296396	4.17	HLA-DPA10110-DPB10301
IFDRYGEEVKEFLAK	RYGEEVKEF	0.296396	4.17	HLA-DPA10110-DPB110401
IFDRYGEEVKEFLAK	RYGEEVKEF	0.296396	4.17	HLA-DPA10110-DPB111101
IFDRYGEEVKEFLAK	RYGEEVKEF	0.296396	4.17	HLA-DPA10110-DPB112401
IFDRYGEEVKEFLAK	RYGEEVKEF	0.296396	4.17	HLA-DPA10110-DPB12501
IFDRYGEEVKEFLAK	RYGEEVKEF	0.296396	4.17	HLA-DPA10110-DPB14501
IFDRYGEEVKEFLAK	RYGEEVKEF	0.296396	4.17	HLA-DPA10110-DPB17001
IFDRYGEEVKEFLAK	RYGEEVKEF	0.296396	4.17	HLA-DPA10110-DPB17601
IFDRYGEEVKEFLAK	RYGEEVKEF	0.296396	4.17	HLA-DPA10110-DPB17801
IFDRYGEEVKEFLAK	RYGEEVKEF	0.296396	4.17	HLA-DPA10110-DPB19201
IFDRYGEEVKEFLAK	RYGEEVKEF	0.296396	4.17	HLA-DPA10203-DPB10301
IFDRYGEEVKEFLAK	RYGEEVKEF	0.296396	4.17	HLA-DPA10203-DPB110401
IFDRYGEEVKEFLAK	RYGEEVKEF	0.296396	4.17	HLA-DPA10203-DPB111101
IFDRYGEEVKEFLAK	RYGEEVKEF	0.296396	4.17	HLA-DPA10203-DPB112401
IFDRYGEEVKEFLAK	RYGEEVKEF	0.296396	4.17	HLA-DPA10203-DPB12501
IFDRYGEEVKEFLAK	RYGEEVKEF	0.296396	4.17	HLA-DPA10203-DPB14501
IFDRYGEEVKEFLAK	RYGEEVKEF	0.296396	4.17	HLA-DPA10203-DPB17001
IFDRYGEEVKEFLAK	RYGEEVKEF	0.296396	4.17	HLA-DPA10203-DPB17601
IFDRYGEEVKEFLAK	RYGEEVKEF	0.296396	4.17	HLA-DPA10203-DPB17801
IFDRYGEEVKEFLAK	RYGEEVKEF	0.296396	4.17	HLA-DPA10203-DPB19201
YGEEVKEFLAKAKED	VKEFLAKAK	0.008211	4.18	HLA-DQA10301-DQB10610
YGEEVKEFLAKAKED	VKEFLAKAK	0.008211	4.18	HLA-DQA10302-DQB10610
YGEEVKEFLAKAKED	VKEFLAKAK	0.008211	4.18	HLA-DQA10303-DQB10610
RYGEEVKEFLAKAKE	EVKEFLAKA	0.232388	4.19	HLA-DPA10401-DPB10501
RYGEEVKEFLAKAKE	EVKEFLAKA	0.232388	4.19	HLA-DPA10401-DPB13801
RYGEEVKEFLAKAKE	EVKEFLAKA	0.232388	4.19	HLA-DPA10401-DPB19701
IFDRYGEEVKEFLAK	RYGEEVKEF	0.177063	4.2	HLA-DPA10401-DPB15401
YGEEVKEFLAKAKED	EVKEFLAKA	0.265333	4.21	HLA-DPA10401-DPB112201
GEEVKEFLAKAKEDF	VKEFLAKAK	0.31827	4.22	DRB1_1510
KREIFDRYGEEVKEF	FDRYGEEVK	0.320374	4.22	DRB1_1530
IFDRYGEEVKEFLAK	RYGEEVKEF	0.068047	4.22	HLA-DPA10202-DPB12701
IFDRYGEEVKEFLAK	RYGEEVKEF	0.068047	4.22	HLA-DPA10202-DPB18501
IFDRYGEEVKEFLAK	RYGEEVKEF	0.068047	4.22	HLA-DPA10204-DPB12701
IFDRYGEEVKEFLAK	RYGEEVKEF	0.068047	4.22	HLA-DPA10204-DPB18501
KREIFDRYGEEVKEF	FDRYGEEVK	0.313056	4.24	DRB1_1502
KREIFDRYGEEVKEF	FDRYGEEVK	0.313056	4.24	DRB1_1508
KREIFDRYGEEVKEF	FDRYGEEVK	0.313056	4.24	DRB1_1514
KREIFDRYGEEVKEF	FDRYGEEVK	0.313056	4.24	DRB1_1519
KREIFDRYGEEVKEF	FDRYGEEVK	0.313056	4.24	DRB1_1526
KREIFDRYGEEVKEF	IFDRYGEEV	0.300847	4.24	DRB1_1528
KREIFDRYGEEVKEF	FDRYGEEVK	0.313056	4.24	DRB1_1538
KREIFDRYGEEVKEF	FDRYGEEVK	0.313056	4.24	DRB1_1539
KREIFDRYGEEVKEF	FDRYGEEVK	0.313056	4.24	DRB1_1544
KREIFDRYGEEVKEF	FDRYGEEVK	0.313056	4.24	DRB1_1547
IFDRYGEEVKEFLAK	RYGEEVKEF	0.149712	4.24	HLA-DPA10302-DPB11101
YGEEVKEFLAKAKED	VKEFLAKAK	0.014988	4.26	HLA-DPA10202-DPB17201
YGEEVKEFLAKAKED	VKEFLAKAK	0.014988	4.26	HLA-DPA10204-DPB17201
RKREIFDRYGEEVKE	IFDRYGEEV	0.367099	4.27	HLA-DPA10302-DPB110301
IFDRYGEEVKEFLAK	RYGEEVKEF	0.281372	4.27	HLA-DPA10401-DPB11601
KREIFDRYGEEVKEF	FDRYGEEVK	0.171685	4.28	DRB5_0111
IFDRYGEEVKEFLAK	RYGEEVKEF	0.329355	4.28	HLA-DPA10401-DPB110301
RYGEEVKEFLAKAKE	EEVKEFLAK	0.321556	4.29	HLA-DPA10301-DPB10801
RYGEEVKEFLAKAKE	EEVKEFLAK	0.321556	4.29	HLA-DPA10303-DPB10801
GEEVKEFLAKAKEDF	KEFLAKAKE	0.190869	4.29	HLA-DPA10401-DPB16501
IFDRYGEEVKEFLAK	RYGEEVKEF	0.019296	4.3	HLA-DPA10106-DPB111901
IFDRYGEEVKEFLAK	RYGEEVKEF	0.019296	4.3	HLA-DPA10201-DPB111901
YGEEVKEFLAKAKED	VKEFLAKAK	0.073506	4.3	HLA-DPA10202-DPB13601
YGEEVKEFLAKAKED	VKEFLAKAK	0.073506	4.3	HLA-DPA10204-DPB13601
YGEEVKEFLAKAKED	EVKEFLAKA	0.21214	4.31	HLA-DPA10302-DPB110201
IFDRYGEEVKEFLAK	RYGEEVKEF	0.250444	4.32	HLA-DPA10301-DPB11401
IFDRYGEEVKEFLAK	RYGEEVKEF	0.250444	4.32	HLA-DPA10303-DPB11401
YGEEVKEFLAKAKED	EVKEFLAKA	0.18803	4.34	HLA-DPA10103-DPB16501
YGEEVKEFLAKAKED	EVKEFLAKA	0.18803	4.34	HLA-DPA10104-DPB16501
YGEEVKEFLAKAKED	EVKEFLAKA	0.18803	4.34	HLA-DPA10105-DPB16501
YGEEVKEFLAKAKED	EVKEFLAKA	0.18803	4.34	HLA-DPA10107-DPB16501
YGEEVKEFLAKAKED	EVKEFLAKA	0.18803	4.34	HLA-DPA10108-DPB16501
YGEEVKEFLAKAKED	EVKEFLAKA	0.18803	4.34	HLA-DPA10109-DPB16501
YGEEVKEFLAKAKED	EVKEFLAKA	0.18803	4.34	HLA-DPA10110-DPB16501
YGEEVKEFLAKAKED	EVKEFLAKA	0.18803	4.34	HLA-DPA10203-DPB16501
IFDRYGEEVKEFLAK	RYGEEVKEF	0.185639	4.37	HLA-DPA10301-DPB16901
IFDRYGEEVKEFLAK	RYGEEVKEF	0.188652	4.37	HLA-DPA10302-DPB12901
IFDRYGEEVKEFLAK	RYGEEVKEF	0.188652	4.37	HLA-DPA10302-DPB14401
IFDRYGEEVKEFLAK	RYGEEVKEF	0.185639	4.37	HLA-DPA10303-DPB16901
KREIFDRYGEEVKEF	FDRYGEEVK	0.289553	4.38	DRB1_1531
GEEVKEFLAKAKEDF	VKEFLAKAK	0.094137	4.38	HLA-DPA10106-DPB10801
GEEVKEFLAKAKEDF	VKEFLAKAK	0.094137	4.38	HLA-DPA10201-DPB10801
IFDRYGEEVKEFLAK	RYGEEVKEF	0.245533	4.39	HLA-DPA10103-DPB10601
IFDRYGEEVKEFLAK	RYGEEVKEF	0.245533	4.39	HLA-DPA10104-DPB10601
IFDRYGEEVKEFLAK	RYGEEVKEF	0.245533	4.39	HLA-DPA10105-DPB10601
IFDRYGEEVKEFLAK	RYGEEVKEF	0.245533	4.39	HLA-DPA10107-DPB10601
IFDRYGEEVKEFLAK	RYGEEVKEF	0.245533	4.39	HLA-DPA10108-DPB10601
IFDRYGEEVKEFLAK	RYGEEVKEF	0.245533	4.39	HLA-DPA10109-DPB10601
IFDRYGEEVKEFLAK	RYGEEVKEF	0.245533	4.39	HLA-DPA10110-DPB10601
IFDRYGEEVKEFLAK	RYGEEVKEF	0.245533	4.39	HLA-DPA10203-DPB10601
KREIFDRYGEEVKEF	IFDRYGEEV	0.31714	4.39	HLA-DPA10301-DPB13101
KREIFDRYGEEVKEF	IFDRYGEEV	0.31714	4.39	HLA-DPA10303-DPB13101
YGEEVKEFLAKAKED	VKEFLAKAK	0.319234	4.43	HLA-DPA10301-DPB10801
YGEEVKEFLAKAKED	VKEFLAKAK	0.319234	4.43	HLA-DPA10303-DPB10801
YGEEVKEFLAKAKED	VKEFLAKAK	0.034824	4.43	HLA-DQA10401-DQB10623
YGEEVKEFLAKAKED	VKEFLAKAK	0.034824	4.43	HLA-DQA10402-DQB10623
YGEEVKEFLAKAKED	VKEFLAKAK	0.034824	4.43	HLA-DQA10404-DQB10623
KREIFDRYGEEVKEF	IFDRYGEEV	0.274174	4.45	DRB1_1501
KREIFDRYGEEVKEF	IFDRYGEEV	0.274174	4.45	DRB1_1506
KREIFDRYGEEVKEF	IFDRYGEEV	0.274174	4.45	DRB1_1509
KREIFDRYGEEVKEF	IFDRYGEEV	0.274174	4.45	DRB1_1513
KREIFDRYGEEVKEF	IFDRYGEEV	0.274174	4.45	DRB1_1516
KREIFDRYGEEVKEF	IFDRYGEEV	0.274174	4.45	DRB1_1520
KREIFDRYGEEVKEF	IFDRYGEEV	0.274174	4.45	DRB1_1522
KREIFDRYGEEVKEF	IFDRYGEEV	0.274174	4.45	DRB1_1524
KREIFDRYGEEVKEF	IFDRYGEEV	0.274174	4.45	DRB1_1532
KREIFDRYGEEVKEF	IFDRYGEEV	0.274174	4.45	DRB1_1533
KREIFDRYGEEVKEF	IFDRYGEEV	0.274174	4.45	DRB1_1540
KREIFDRYGEEVKEF	IFDRYGEEV	0.274174	4.45	DRB1_1541
KREIFDRYGEEVKEF	IFDRYGEEV	0.274174	4.45	DRB1_1542
KREIFDRYGEEVKEF	IFDRYGEEV	0.274174	4.45	DRB1_1543
KREIFDRYGEEVKEF	IFDRYGEEV	0.274174	4.45	DRB1_1545
KREIFDRYGEEVKEF	IFDRYGEEV	0.274174	4.45	DRB1_1546
YGEEVKEFLAKAKED	VKEFLAKAK	0.373417	4.46	HLA-DPA10301-DPB11601
YGEEVKEFLAKAKED	VKEFLAKAK	0.373417	4.46	HLA-DPA10303-DPB11601
GEEVKEFLAKAKEDF	VKEFLAKAK	0.173682	4.46	HLA-DQA10501-DQB10401
GEEVKEFLAKAKEDF	VKEFLAKAK	0.173682	4.46	HLA-DQA10501-DQB10402
GEEVKEFLAKAKEDF	VKEFLAKAK	0.173682	4.46	HLA-DQA10501-DQB10406
GEEVKEFLAKAKEDF	VKEFLAKAK	0.173682	4.46	HLA-DQA10501-DQB10407
GEEVKEFLAKAKEDF	VKEFLAKAK	0.173682	4.46	HLA-DQA10501-DQB10408
GEEVKEFLAKAKEDF	VKEFLAKAK	0.173682	4.46	HLA-DQA10503-DQB10401
GEEVKEFLAKAKEDF	VKEFLAKAK	0.173682	4.46	HLA-DQA10503-DQB10402
GEEVKEFLAKAKEDF	VKEFLAKAK	0.173682	4.46	HLA-DQA10503-DQB10406
GEEVKEFLAKAKEDF	VKEFLAKAK	0.173682	4.46	HLA-DQA10503-DQB10407
GEEVKEFLAKAKEDF	VKEFLAKAK	0.173682	4.46	HLA-DQA10503-DQB10408
GEEVKEFLAKAKEDF	VKEFLAKAK	0.173682	4.46	HLA-DQA10504-DQB10401
GEEVKEFLAKAKEDF	VKEFLAKAK	0.173682	4.46	HLA-DQA10504-DQB10402
GEEVKEFLAKAKEDF	VKEFLAKAK	0.173682	4.46	HLA-DQA10504-DQB10406
GEEVKEFLAKAKEDF	VKEFLAKAK	0.173682	4.46	HLA-DQA10504-DQB10407
GEEVKEFLAKAKEDF	VKEFLAKAK	0.173682	4.46	HLA-DQA10504-DQB10408
GEEVKEFLAKAKEDF	VKEFLAKAK	0.173682	4.46	HLA-DQA10505-DQB10401
GEEVKEFLAKAKEDF	VKEFLAKAK	0.173682	4.46	HLA-DQA10505-DQB10402
GEEVKEFLAKAKEDF	VKEFLAKAK	0.173682	4.46	HLA-DQA10505-DQB10406
GEEVKEFLAKAKEDF	VKEFLAKAK	0.173682	4.46	HLA-DQA10505-DQB10407
GEEVKEFLAKAKEDF	VKEFLAKAK	0.173682	4.46	HLA-DQA10505-DQB10408
GEEVKEFLAKAKEDF	VKEFLAKAK	0.173682	4.46	HLA-DQA10506-DQB10401
GEEVKEFLAKAKEDF	VKEFLAKAK	0.173682	4.46	HLA-DQA10506-DQB10402
GEEVKEFLAKAKEDF	VKEFLAKAK	0.173682	4.46	HLA-DQA10506-DQB10406
GEEVKEFLAKAKEDF	VKEFLAKAK	0.173682	4.46	HLA-DQA10506-DQB10407
GEEVKEFLAKAKEDF	VKEFLAKAK	0.173682	4.46	HLA-DQA10506-DQB10408
GEEVKEFLAKAKEDF	VKEFLAKAK	0.173682	4.46	HLA-DQA10507-DQB10401
GEEVKEFLAKAKEDF	VKEFLAKAK	0.173682	4.46	HLA-DQA10507-DQB10402
GEEVKEFLAKAKEDF	VKEFLAKAK	0.173682	4.46	HLA-DQA10507-DQB10406
GEEVKEFLAKAKEDF	VKEFLAKAK	0.173682	4.46	HLA-DQA10507-DQB10407
GEEVKEFLAKAKEDF	VKEFLAKAK	0.173682	4.46	HLA-DQA10507-DQB10408
GEEVKEFLAKAKEDF	VKEFLAKAK	0.173682	4.46	HLA-DQA10508-DQB10401
GEEVKEFLAKAKEDF	VKEFLAKAK	0.173682	4.46	HLA-DQA10508-DQB10402
GEEVKEFLAKAKEDF	VKEFLAKAK	0.173682	4.46	HLA-DQA10508-DQB10406
GEEVKEFLAKAKEDF	VKEFLAKAK	0.173682	4.46	HLA-DQA10508-DQB10407
GEEVKEFLAKAKEDF	VKEFLAKAK	0.173682	4.46	HLA-DQA10508-DQB10408
GEEVKEFLAKAKEDF	VKEFLAKAK	0.173682	4.46	HLA-DQA10509-DQB10401
GEEVKEFLAKAKEDF	VKEFLAKAK	0.173682	4.46	HLA-DQA10509-DQB10402
GEEVKEFLAKAKEDF	VKEFLAKAK	0.173682	4.46	HLA-DQA10509-DQB10406
GEEVKEFLAKAKEDF	VKEFLAKAK	0.173682	4.46	HLA-DQA10509-DQB10407
GEEVKEFLAKAKEDF	VKEFLAKAK	0.173682	4.46	HLA-DQA10509-DQB10408
GEEVKEFLAKAKEDF	VKEFLAKAK	0.173682	4.46	HLA-DQA10510-DQB10401
GEEVKEFLAKAKEDF	VKEFLAKAK	0.173682	4.46	HLA-DQA10510-DQB10402
GEEVKEFLAKAKEDF	VKEFLAKAK	0.173682	4.46	HLA-DQA10510-DQB10406
GEEVKEFLAKAKEDF	VKEFLAKAK	0.173682	4.46	HLA-DQA10510-DQB10407
GEEVKEFLAKAKEDF	VKEFLAKAK	0.173682	4.46	HLA-DQA10510-DQB10408
GEEVKEFLAKAKEDF	VKEFLAKAK	0.173682	4.46	HLA-DQA10511-DQB10401
GEEVKEFLAKAKEDF	VKEFLAKAK	0.173682	4.46	HLA-DQA10511-DQB10402
GEEVKEFLAKAKEDF	VKEFLAKAK	0.173682	4.46	HLA-DQA10511-DQB10406
GEEVKEFLAKAKEDF	VKEFLAKAK	0.173682	4.46	HLA-DQA10511-DQB10407
GEEVKEFLAKAKEDF	VKEFLAKAK	0.173682	4.46	HLA-DQA10511-DQB10408
YGEEVKEFLAKAKED	VKEFLAKAK	0.013126	4.47	HLA-DPA10202-DPB17501
YGEEVKEFLAKAKED	VKEFLAKAK	0.013126	4.47	HLA-DPA10204-DPB17501
RKREIFDRYGEEVKE	EIFDRYGEE	0.350174	4.47	HLA-DPA10301-DPB18901
RKREIFDRYGEEVKE	EIFDRYGEE	0.350174	4.47	HLA-DPA10303-DPB18901
RYGEEVKEFLAKAKE	EEVKEFLAK	0.242719	4.47	HLA-DPA10401-DPB10801
GEEVKEFLAKAKEDF	VKEFLAKAK	0.334883	4.48	DRB1_1315
GEEVKEFLAKAKEDF	VKEFLAKAK	0.334883	4.48	DRB1_1357
YGEEVKEFLAKAKED	EVKEFLAKA	0.277188	4.48	HLA-DPA10301-DPB15001
YGEEVKEFLAKAKED	EVKEFLAKA	0.277188	4.48	HLA-DPA10303-DPB15001
IFDRYGEEVKEFLAK	RYGEEVKEF	0.246804	4.49	HLA-DPA10103-DPB113101
IFDRYGEEVKEFLAK	RYGEEVKEF	0.246804	4.49	HLA-DPA10103-DPB11701
IFDRYGEEVKEFLAK	RYGEEVKEF	0.246804	4.49	HLA-DPA10103-DPB19301
IFDRYGEEVKEFLAK	RYGEEVKEF	0.246804	4.49	HLA-DPA10104-DPB113101
IFDRYGEEVKEFLAK	RYGEEVKEF	0.246804	4.49	HLA-DPA10104-DPB11701
IFDRYGEEVKEFLAK	RYGEEVKEF	0.246804	4.49	HLA-DPA10104-DPB19301
IFDRYGEEVKEFLAK	RYGEEVKEF	0.246804	4.49	HLA-DPA10105-DPB113101
IFDRYGEEVKEFLAK	RYGEEVKEF	0.246804	4.49	HLA-DPA10105-DPB11701
IFDRYGEEVKEFLAK	RYGEEVKEF	0.246804	4.49	HLA-DPA10105-DPB19301
IFDRYGEEVKEFLAK	RYGEEVKEF	0.07873	4.49	HLA-DPA10106-DPB13101
IFDRYGEEVKEFLAK	RYGEEVKEF	0.246804	4.49	HLA-DPA10107-DPB113101
IFDRYGEEVKEFLAK	RYGEEVKEF	0.246804	4.49	HLA-DPA10107-DPB11701
IFDRYGEEVKEFLAK	RYGEEVKEF	0.246804	4.49	HLA-DPA10107-DPB19301
IFDRYGEEVKEFLAK	RYGEEVKEF	0.246804	4.49	HLA-DPA10108-DPB113101
IFDRYGEEVKEFLAK	RYGEEVKEF	0.246804	4.49	HLA-DPA10108-DPB11701
IFDRYGEEVKEFLAK	RYGEEVKEF	0.246804	4.49	HLA-DPA10108-DPB19301
IFDRYGEEVKEFLAK	RYGEEVKEF	0.246804	4.49	HLA-DPA10109-DPB113101
IFDRYGEEVKEFLAK	RYGEEVKEF	0.246804	4.49	HLA-DPA10109-DPB11701
IFDRYGEEVKEFLAK	RYGEEVKEF	0.246804	4.49	HLA-DPA10109-DPB19301
IFDRYGEEVKEFLAK	RYGEEVKEF	0.246804	4.49	HLA-DPA10110-DPB113101
IFDRYGEEVKEFLAK	RYGEEVKEF	0.246804	4.49	HLA-DPA10110-DPB11701
IFDRYGEEVKEFLAK	RYGEEVKEF	0.246804	4.49	HLA-DPA10110-DPB19301
IFDRYGEEVKEFLAK	RYGEEVKEF	0.07873	4.49	HLA-DPA10201-DPB13101
IFDRYGEEVKEFLAK	RYGEEVKEF	0.246804	4.49	HLA-DPA10203-DPB113101
IFDRYGEEVKEFLAK	RYGEEVKEF	0.246804	4.49	HLA-DPA10203-DPB11701
IFDRYGEEVKEFLAK	RYGEEVKEF	0.246804	4.49	HLA-DPA10203-DPB19301
IFDRYGEEVKEFLAK	RYGEEVKEF	0.163849	4.49	HLA-DPA10302-DPB111901
IFDRYGEEVKEFLAK	RYGEEVKEF	0.072118	4.5	HLA-DPA10106-DPB11401
IFDRYGEEVKEFLAK	RYGEEVKEF	0.072118	4.5	HLA-DPA10201-DPB11401
IFDRYGEEVKEFLAK	RYGEEVKEF	0.244568	4.51	HLA-DPA10401-DPB12101
IFDRYGEEVKEFLAK	RYGEEVKEF	0.244568	4.51	HLA-DPA10401-DPB13001
IFDRYGEEVKEFLAK	RYGEEVKEF	0.261523	4.52	HLA-DPA10103-DPB16901
IFDRYGEEVKEFLAK	RYGEEVKEF	0.261523	4.52	HLA-DPA10104-DPB16901
IFDRYGEEVKEFLAK	RYGEEVKEF	0.261523	4.52	HLA-DPA10105-DPB16901
IFDRYGEEVKEFLAK	RYGEEVKEF	0.261523	4.52	HLA-DPA10107-DPB16901
IFDRYGEEVKEFLAK	RYGEEVKEF	0.261523	4.52	HLA-DPA10108-DPB16901
IFDRYGEEVKEFLAK	RYGEEVKEF	0.261523	4.52	HLA-DPA10109-DPB16901
IFDRYGEEVKEFLAK	RYGEEVKEF	0.261523	4.52	HLA-DPA10110-DPB16901
IFDRYGEEVKEFLAK	RYGEEVKEF	0.261523	4.52	HLA-DPA10203-DPB16901
GEEVKEFLAKAKEDF	VKEFLAKAK	0.335533	4.54	DRB1_1317
KREIFDRYGEEVKEF	IFDRYGEEV	0.299395	4.54	DRB1_1521
YGEEVKEFLAKAKED	VKEFLAKAK	0.368789	4.54	HLA-DPA10301-DPB12201
YGEEVKEFLAKAKED	VKEFLAKAK	0.368789	4.54	HLA-DPA10303-DPB12201
YGEEVKEFLAKAKED	VKEFLAKAK	0.006177	4.54	HLA-DQA10301-DQB10602
YGEEVKEFLAKAKED	VKEFLAKAK	0.006177	4.54	HLA-DQA10301-DQB10616
YGEEVKEFLAKAKED	VKEFLAKAK	0.006177	4.54	HLA-DQA10301-DQB10619
YGEEVKEFLAKAKED	VKEFLAKAK	0.006177	4.54	HLA-DQA10302-DQB10602
YGEEVKEFLAKAKED	VKEFLAKAK	0.006177	4.54	HLA-DQA10302-DQB10616
YGEEVKEFLAKAKED	VKEFLAKAK	0.006177	4.54	HLA-DQA10302-DQB10619
YGEEVKEFLAKAKED	VKEFLAKAK	0.006177	4.54	HLA-DQA10303-DQB10602
YGEEVKEFLAKAKED	VKEFLAKAK	0.006177	4.54	HLA-DQA10303-DQB10616
YGEEVKEFLAKAKED	VKEFLAKAK	0.006177	4.54	HLA-DQA10303-DQB10619
IFDRYGEEVKEFLAK	RYGEEVKEF	0.160362	4.57	HLA-DPA10202-DPB12201
IFDRYGEEVKEFLAK	RYGEEVKEF	0.160362	4.57	HLA-DPA10204-DPB12201
YGEEVKEFLAKAKED	VKEFLAKAK	0.039489	4.58	HLA-DPA10202-DPB111401
YGEEVKEFLAKAKED	VKEFLAKAK	0.039489	4.58	HLA-DPA10204-DPB111401
IFDRYGEEVKEFLAK	RYGEEVKEF	0.329004	4.59	HLA-DPA10103-DPB110301
IFDRYGEEVKEFLAK	RYGEEVKEF	0.329004	4.59	HLA-DPA10104-DPB110301
IFDRYGEEVKEFLAK	RYGEEVKEF	0.329004	4.59	HLA-DPA10105-DPB110301
IFDRYGEEVKEFLAK	RYGEEVKEF	0.329004	4.59	HLA-DPA10107-DPB110301
IFDRYGEEVKEFLAK	RYGEEVKEF	0.329004	4.59	HLA-DPA10108-DPB110301
IFDRYGEEVKEFLAK	RYGEEVKEF	0.329004	4.59	HLA-DPA10109-DPB110301
IFDRYGEEVKEFLAK	RYGEEVKEF	0.329004	4.59	HLA-DPA10110-DPB110301
IFDRYGEEVKEFLAK	RYGEEVKEF	0.329004	4.59	HLA-DPA10203-DPB110301
YGEEVKEFLAKAKED	EVKEFLAKA	0.070674	4.6	HLA-DPA10106-DPB15001
YGEEVKEFLAKAKED	EVKEFLAKA	0.070674	4.6	HLA-DPA10201-DPB15001
IFDRYGEEVKEFLAK	RYGEEVKEF	0.243687	4.6	HLA-DPA10302-DPB16901
IFDRYGEEVKEFLAK	RYGEEVKEF	0.321442	4.61	HLA-DPA10103-DPB11401
IFDRYGEEVKEFLAK	RYGEEVKEF	0.321442	4.61	HLA-DPA10104-DPB11401
IFDRYGEEVKEFLAK	RYGEEVKEF	0.321442	4.61	HLA-DPA10105-DPB11401
IFDRYGEEVKEFLAK	RYGEEVKEF	0.321442	4.61	HLA-DPA10107-DPB11401
IFDRYGEEVKEFLAK	RYGEEVKEF	0.321442	4.61	HLA-DPA10108-DPB11401
IFDRYGEEVKEFLAK	RYGEEVKEF	0.321442	4.61	HLA-DPA10109-DPB11401
IFDRYGEEVKEFLAK	RYGEEVKEF	0.321442	4.61	HLA-DPA10110-DPB11401
DRYGEEVKEFLAKAK	EEVKEFLAK	0.129517	4.61	HLA-DPA10202-DPB110601
DRYGEEVKEFLAKAK	EEVKEFLAK	0.129517	4.61	HLA-DPA10202-DPB11901
IFDRYGEEVKEFLAK	RYGEEVKEF	0.321442	4.61	HLA-DPA10203-DPB11401
DRYGEEVKEFLAKAK	EEVKEFLAK	0.129517	4.61	HLA-DPA10204-DPB110601
DRYGEEVKEFLAKAK	EEVKEFLAK	0.129517	4.61	HLA-DPA10204-DPB11901
YGEEVKEFLAKAKED	EVKEFLAKA	0.295232	4.63	HLA-DPA10301-DPB112201
YGEEVKEFLAKAKED	EVKEFLAKA	0.295232	4.63	HLA-DPA10303-DPB112201
RKREIFDRYGEEVKE	EIFDRYGEE	0.257042	4.64	HLA-DPA10301-DPB16501
RKREIFDRYGEEVKE	EIFDRYGEE	0.257042	4.64	HLA-DPA10303-DPB16501
GEEVKEFLAKAKEDF	VKEFLAKAK	0.249989	4.65	DRB1_1204
GEEVKEFLAKAKEDF	VKEFLAKAK	0.249989	4.65	DRB1_1209
RKREIFDRYGEEVKE	IFDRYGEEV	0.289816	4.65	HLA-DPA10301-DPB19501
RKREIFDRYGEEVKE	IFDRYGEEV	0.289816	4.65	HLA-DPA10303-DPB19501
GEEVKEFLAKAKEDF	VKEFLAKAK	0.018306	4.66	HLA-DPA10202-DPB110001
GEEVKEFLAKAKEDF	VKEFLAKAK	0.018306	4.66	HLA-DPA10202-DPB12401
YGEEVKEFLAKAKED	VKEFLAKAK	0.049119	4.66	HLA-DPA10202-DPB12901
YGEEVKEFLAKAKED	VKEFLAKAK	0.049119	4.66	HLA-DPA10202-DPB14401
GEEVKEFLAKAKEDF	VKEFLAKAK	0.018306	4.66	HLA-DPA10204-DPB110001
GEEVKEFLAKAKEDF	VKEFLAKAK	0.018306	4.66	HLA-DPA10204-DPB12401
YGEEVKEFLAKAKED	VKEFLAKAK	0.049119	4.66	HLA-DPA10204-DPB12901
YGEEVKEFLAKAKED	VKEFLAKAK	0.049119	4.66	HLA-DPA10204-DPB14401
IFDRYGEEVKEFLAK	RYGEEVKEF	0.278694	4.66	HLA-DPA10401-DPB113201
IFDRYGEEVKEFLAK	RYGEEVKEF	0.278694	4.66	HLA-DPA10401-DPB13501
IFDRYGEEVKEFLAK	RYGEEVKEF	0.278694	4.66	HLA-DPA10401-DPB17901
IFDRYGEEVKEFLAK	RYGEEVKEF	0.358837	4.67	HLA-DPA10302-DPB110301
KREIFDRYGEEVKEF	IFDRYGEEV	0.355131	4.68	DRB1_1536
IFDRYGEEVKEFLAK	RYGEEVKEF	0.038357	4.68	HLA-DPA10106-DPB16901
IFDRYGEEVKEFLAK	RYGEEVKEF	0.038357	4.68	HLA-DPA10201-DPB16901
IFDRYGEEVKEFLAK	RYGEEVKEF	0.271381	4.7	HLA-DPA10302-DPB10901
RKREIFDRYGEEVKE	IFDRYGEEV	0.36586	4.71	HLA-DPA10301-DPB12201
RKREIFDRYGEEVKE	IFDRYGEEV	0.36586	4.71	HLA-DPA10303-DPB12201
GEEVKEFLAKAKEDF	VKEFLAKAK	0.133859	4.71	HLA-DQA10401-DQB10404
GEEVKEFLAKAKEDF	VKEFLAKAK	0.133859	4.71	HLA-DQA10401-DQB10405
GEEVKEFLAKAKEDF	VKEFLAKAK	0.133859	4.71	HLA-DQA10402-DQB10404
GEEVKEFLAKAKEDF	VKEFLAKAK	0.133859	4.71	HLA-DQA10402-DQB10405
GEEVKEFLAKAKEDF	VKEFLAKAK	0.133859	4.71	HLA-DQA10404-DQB10404
GEEVKEFLAKAKEDF	VKEFLAKAK	0.133859	4.71	HLA-DQA10404-DQB10405
GEEVKEFLAKAKEDF	KEFLAKAKE	0.222134	4.73	HLA-DPA10302-DPB16801
IFDRYGEEVKEFLAK	RYGEEVKEF	0.087181	4.74	HLA-DPA10202-DPB12101
IFDRYGEEVKEFLAK	RYGEEVKEF	0.087181	4.74	HLA-DPA10202-DPB13001
IFDRYGEEVKEFLAK	RYGEEVKEF	0.087181	4.74	HLA-DPA10204-DPB12101
IFDRYGEEVKEFLAK	RYGEEVKEF	0.087181	4.74	HLA-DPA10204-DPB13001
GEEVKEFLAKAKEDF	KEFLAKAKE	0.255493	4.74	HLA-DPA10401-DPB18901
YGEEVKEFLAKAKED	VKEFLAKAK	0.108732	4.77	HLA-DPA10106-DPB11601
YGEEVKEFLAKAKED	VKEFLAKAK	0.108732	4.77	HLA-DPA10201-DPB11601
GEEVKEFLAKAKEDF	VKEFLAKAK	0.27358	4.77	HLA-DPA10401-DPB12201
YGEEVKEFLAKAKED	VKEFLAKAK	0.313397	4.78	HLA-DPA10301-DPB110601
YGEEVKEFLAKAKED	VKEFLAKAK	0.313397	4.78	HLA-DPA10301-DPB11901
YGEEVKEFLAKAKED	VKEFLAKAK	0.313397	4.78	HLA-DPA10303-DPB110601
YGEEVKEFLAKAKED	VKEFLAKAK	0.313397	4.78	HLA-DPA10303-DPB11901
YGEEVKEFLAKAKED	VKEFLAKAK	0.040877	4.78	HLA-DQA10101-DQB10401
YGEEVKEFLAKAKED	VKEFLAKAK	0.040877	4.78	HLA-DQA10101-DQB10402
YGEEVKEFLAKAKED	VKEFLAKAK	0.040877	4.78	HLA-DQA10101-DQB10406
YGEEVKEFLAKAKED	VKEFLAKAK	0.040877	4.78	HLA-DQA10101-DQB10407
YGEEVKEFLAKAKED	VKEFLAKAK	0.040877	4.78	HLA-DQA10101-DQB10408
YGEEVKEFLAKAKED	VKEFLAKAK	0.040877	4.78	HLA-DQA10104-DQB10401
YGEEVKEFLAKAKED	VKEFLAKAK	0.040877	4.78	HLA-DQA10104-DQB10402
YGEEVKEFLAKAKED	VKEFLAKAK	0.040877	4.78	HLA-DQA10104-DQB10406
YGEEVKEFLAKAKED	VKEFLAKAK	0.040877	4.78	HLA-DQA10104-DQB10407
YGEEVKEFLAKAKED	VKEFLAKAK	0.040877	4.78	HLA-DQA10104-DQB10408
YGEEVKEFLAKAKED	VKEFLAKAK	0.040877	4.78	HLA-DQA10105-DQB10401
YGEEVKEFLAKAKED	VKEFLAKAK	0.040877	4.78	HLA-DQA10105-DQB10402
YGEEVKEFLAKAKED	VKEFLAKAK	0.040877	4.78	HLA-DQA10105-DQB10406
YGEEVKEFLAKAKED	VKEFLAKAK	0.040877	4.78	HLA-DQA10105-DQB10407
YGEEVKEFLAKAKED	VKEFLAKAK	0.040877	4.78	HLA-DQA10105-DQB10408
YGEEVKEFLAKAKED	VKEFLAKAK	0.040877	4.78	HLA-DQA10107-DQB10401
YGEEVKEFLAKAKED	VKEFLAKAK	0.040877	4.78	HLA-DQA10107-DQB10402
YGEEVKEFLAKAKED	VKEFLAKAK	0.040877	4.78	HLA-DQA10107-DQB10406
YGEEVKEFLAKAKED	VKEFLAKAK	0.040877	4.78	HLA-DQA10107-DQB10407
YGEEVKEFLAKAKED	VKEFLAKAK	0.040877	4.78	HLA-DQA10107-DQB10408
RKREIFDRYGEEVKE	IFDRYGEEV	0.29681	4.8	HLA-DPA10301-DPB13301
RKREIFDRYGEEVKE	IFDRYGEEV	0.29681	4.8	HLA-DPA10301-DPB17101
RKREIFDRYGEEVKE	IFDRYGEEV	0.29681	4.8	HLA-DPA10303-DPB13301
RKREIFDRYGEEVKE	IFDRYGEEV	0.29681	4.8	HLA-DPA10303-DPB17101
RKREIFDRYGEEVKE	EIFDRYGEE	0.075688	4.81	HLA-DPA10401-DPB19901
YGEEVKEFLAKAKED	VKEFLAKAK	0.014547	4.82	HLA-DPA10202-DPB110801
YGEEVKEFLAKAKED	VKEFLAKAK	0.014547	4.82	HLA-DPA10202-DPB15901
YGEEVKEFLAKAKED	VKEFLAKAK	0.014547	4.82	HLA-DPA10204-DPB110801
YGEEVKEFLAKAKED	VKEFLAKAK	0.014547	4.82	HLA-DPA10204-DPB15901
YGEEVKEFLAKAKED	EVKEFLAKA	0.201495	4.82	HLA-DPA10302-DPB16501
RKREIFDRYGEEVKE	EIFDRYGEE	0.223389	4.82	HLA-DPA10401-DPB10101
RKREIFDRYGEEVKE	EIFDRYGEE	0.223389	4.82	HLA-DPA10401-DPB111801
RKREIFDRYGEEVKE	EIFDRYGEE	0.223389	4.82	HLA-DPA10401-DPB19001
KREIFDRYGEEVKEF	IFDRYGEEV	0.220434	4.83	DRB1_1512
IFDRYGEEVKEFLAK	RYGEEVKEF	0.135035	4.83	HLA-DPA10202-DPB18901
IFDRYGEEVKEFLAK	RYGEEVKEF	0.135035	4.83	HLA-DPA10204-DPB18901
KREIFDRYGEEVKEF	IFDRYGEEV	0.262151	4.84	DRB1_1515
GEEVKEFLAKAKEDF	VKEFLAKAK	0.007656	4.84	HLA-DPA10106-DPB12801
GEEVKEFLAKAKEDF	VKEFLAKAK	0.007656	4.84	HLA-DPA10201-DPB12801
KREIFDRYGEEVKEF	IFDRYGEEV	0.292467	4.84	HLA-DPA10301-DPB16301
KREIFDRYGEEVKEF	IFDRYGEEV	0.292467	4.84	HLA-DPA10303-DPB16301
DRYGEEVKEFLAKAK	EEVKEFLAK	0.157479	4.85	HLA-DPA10202-DPB12201
DRYGEEVKEFLAKAK	EEVKEFLAK	0.157479	4.85	HLA-DPA10204-DPB12201
KREIFDRYGEEVKEF	IFDRYGEEV	0.268349	4.86	HLA-DPA10301-DPB110201
KREIFDRYGEEVKEF	IFDRYGEEV	0.268349	4.86	HLA-DPA10303-DPB110201
YGEEVKEFLAKAKED	EVKEFLAKA	0.246858	4.86	HLA-DPA10401-DPB15001
GEEVKEFLAKAKEDF	VKEFLAKAK	0.005589	4.87	HLA-DQA10301-DQB10614
GEEVKEFLAKAKEDF	VKEFLAKAK	0.005589	4.87	HLA-DQA10302-DQB10614
GEEVKEFLAKAKEDF	VKEFLAKAK	0.005589	4.87	HLA-DQA10303-DQB10614
YGEEVKEFLAKAKED	EVKEFLAKA	0.253863	4.89	HLA-DPA10302-DPB15001
RKREIFDRYGEEVKE	IFDRYGEEV	0.365385	4.93	HLA-DPA10301-DPB11601
RKREIFDRYGEEVKE	IFDRYGEEV	0.365385	4.93	HLA-DPA10303-DPB11601
IFDRYGEEVKEFLAK	RYGEEVKEF	0.257267	4.94	HLA-DPA10401-DPB10301
IFDRYGEEVKEFLAK	RYGEEVKEF	0.257267	4.94	HLA-DPA10401-DPB110401
IFDRYGEEVKEFLAK	RYGEEVKEF	0.257267	4.94	HLA-DPA10401-DPB111101
IFDRYGEEVKEFLAK	RYGEEVKEF	0.257267	4.94	HLA-DPA10401-DPB112401
IFDRYGEEVKEFLAK	RYGEEVKEF	0.257267	4.94	HLA-DPA10401-DPB12501
IFDRYGEEVKEFLAK	RYGEEVKEF	0.257267	4.94	HLA-DPA10401-DPB14501
IFDRYGEEVKEFLAK	RYGEEVKEF	0.257267	4.94	HLA-DPA10401-DPB17001
IFDRYGEEVKEFLAK	RYGEEVKEF	0.257267	4.94	HLA-DPA10401-DPB17601
IFDRYGEEVKEFLAK	RYGEEVKEF	0.257267	4.94	HLA-DPA10401-DPB17801
IFDRYGEEVKEFLAK	RYGEEVKEF	0.257267	4.94	HLA-DPA10401-DPB19201
YGEEVKEFLAKAKED	VKEFLAKAK	0.003173	4.95	HLA-DQA10301-DQB10501
YGEEVKEFLAKAKED	VKEFLAKAK	0.003173	4.95	HLA-DQA10301-DQB10507
YGEEVKEFLAKAKED	VKEFLAKAK	0.003173	4.95	HLA-DQA10301-DQB10511
YGEEVKEFLAKAKED	VKEFLAKAK	0.003173	4.95	HLA-DQA10302-DQB10501
YGEEVKEFLAKAKED	VKEFLAKAK	0.003173	4.95	HLA-DQA10302-DQB10507
YGEEVKEFLAKAKED	VKEFLAKAK	0.003173	4.95	HLA-DQA10302-DQB10511
YGEEVKEFLAKAKED	VKEFLAKAK	0.003173	4.95	HLA-DQA10303-DQB10501
YGEEVKEFLAKAKED	VKEFLAKAK	0.003173	4.95	HLA-DQA10303-DQB10507
YGEEVKEFLAKAKED	VKEFLAKAK	0.003173	4.95	HLA-DQA10303-DQB10511
KREIFDRYGEEVKEF	IFDRYGEEV	0.31252	4.96	DRB1_1535
YGEEVKEFLAKAKED	EVKEFLAKA	0.233623	4.96	HLA-DPA10103-DPB15001
GEEVKEFLAKAKEDF	KEFLAKAKE	0.199062	4.96	HLA-DPA10103-DPB16801
YGEEVKEFLAKAKED	EVKEFLAKA	0.233623	4.96	HLA-DPA10104-DPB15001
GEEVKEFLAKAKEDF	KEFLAKAKE	0.199062	4.96	HLA-DPA10104-DPB16801
YGEEVKEFLAKAKED	EVKEFLAKA	0.233623	4.96	HLA-DPA10105-DPB15001
GEEVKEFLAKAKEDF	KEFLAKAKE	0.199062	4.96	HLA-DPA10105-DPB16801
YGEEVKEFLAKAKED	EVKEFLAKA	0.233623	4.96	HLA-DPA10107-DPB15001
GEEVKEFLAKAKEDF	KEFLAKAKE	0.199062	4.96	HLA-DPA10107-DPB16801
YGEEVKEFLAKAKED	EVKEFLAKA	0.233623	4.96	HLA-DPA10108-DPB15001
GEEVKEFLAKAKEDF	KEFLAKAKE	0.199062	4.96	HLA-DPA10108-DPB16801
YGEEVKEFLAKAKED	EVKEFLAKA	0.233623	4.96	HLA-DPA10109-DPB15001
GEEVKEFLAKAKEDF	KEFLAKAKE	0.199062	4.96	HLA-DPA10109-DPB16801
YGEEVKEFLAKAKED	EVKEFLAKA	0.233623	4.96	HLA-DPA10110-DPB15001
GEEVKEFLAKAKEDF	KEFLAKAKE	0.199062	4.96	HLA-DPA10110-DPB16801
YGEEVKEFLAKAKED	EVKEFLAKA	0.233623	4.96	HLA-DPA10203-DPB15001
GEEVKEFLAKAKEDF	KEFLAKAKE	0.199062	4.96	HLA-DPA10203-DPB16801
RKREIFDRYGEEVKE	EIFDRYGEE	0.199604	4.97	HLA-DPA10302-DPB16501
RYGEEVKEFLAKAKE	EEVKEFLAK	0.088328	4.98	HLA-DPA10106-DPB10801
IFDRYGEEVKEFLAK	RYGEEVKEF	0.06041	4.98	HLA-DPA10106-DPB110201
RYGEEVKEFLAKAKE	EEVKEFLAK	0.088328	4.98	HLA-DPA10201-DPB10801
IFDRYGEEVKEFLAK	RYGEEVKEF	0.06041	4.98	HLA-DPA10201-DPB110201
IFDRYGEEVKEFLAK	RYGEEVKEF	0.234539	4.98	HLA-DPA10401-DPB10801
IFDRYGEEVKEFLAK	RYGEEVKEF	0.156478	4.98	HLA-DPA10401-DPB11101
KREIFDRYGEEVKEF	IFDRYGEEV	0.210322	4.99	DRB1_1507

## Sheet: Figure 1d
Population Coverage Europe
HLA class I allotypes per individual	Individuals [%]	Cumulative
1	19.8	96.58
2	37.84	76.78
3	28.39	38.94
4	9.3	10.55
5	1.21	1.25
6	0.04	0.04

## Sheet: Figure 1f
Frequencies negative [%]	Frequencies PA*24 [%]
0.1	15.74
0.14	14.71
0.18	14.42
0.02	12.94
0.05	12.21
0.02	11.82
0.06	11.39
0.04	11.24
0.04	10.97
0.06	9.91
0.08	9.91
0.27	9.14
0.16	8.46
	8.17
	7.99
	7.49
	7.48
	7.02
	6.84
	6.83
	6.73
	6.5
	6.44
	6.27
	6.26
	6.06
	6.05
	5.87
	5.77
	5
	4.97
	4.69
	3.98
	3.59
	3.58
	3.37
	3.3
	3.29
	3.18
	2.49
	2.41
	1.59
	1.15
	1.8
	0.82
	0.41
	0.34
	5.66
	1.64
	0.46
	0.28
	0.24
	1.05
	0.86
	0.64
	0.51
	0.34
	0.31
	0.25
	0.2
	0.18
	1.47
	1.23
	0.99
	4.12
	1.2
	0.9

## Sheet: Figure 1g
Frequencies negative [%]	Frequencies PA*68/A*02 [%]
0.06	1.06
0.06	1.03
0.06	0.76
0.03	0.7
0.02	0.69
	0.66
	0.65
	0.54
	0.53
	0.52

## Sheet: Figure 2a
The single cell RNA sequencing data generated in this study have been deposited in the NCBI’s Gene Expression Omnibus database with the dataset identifier GSE210337 (https://www.ncbi.nlm.nih.gov/geo/query/acc.cgi?acc=GSE210337).

## Sheet: Figure 2b
	unspecific effectors			RYGEEVKEF specific effectors
20:1	7	6	10	84	82	82
10:1	1	8	6	76	77	77
5:1	5	5	-1	72	70	70
2.5:1	5	3	4	59	59	61
1.25:1	7	2	2	46	44	48
0:1	1	-3	2	-2	2	0

## Sheet: Figure 2c
Amino acid	Hopp-Woods hydrophobicity score
A	-0.5
C	-1
D	3
E	3
F	-2.5
G	0
H	-0.5
I	-1.8
K	3
L	-1.8
M	-1.3
N	0.2
P	0
Q	0.2
R	3
S	0.3
T	-0.4
V	-1.5
W	-3.4
Y	-2.3

## Sheet: Figure 3b
aPKA
aGAPDH

## Sheet: Figure 3c
	control			DNAJB1-PRKACA
HLE	3693			2915
SMMC	4368	4114	4322	1923	2702	2841
HepG2	4005	3853	3733	2579	2861	3688

## Sheet: Figure 3d
amino acid position	DNAJB1-PRKACA [%]
1	0
2	0
3	0
4	0
5	0
6	0
7	0
8	0
9	0
10	0
11	0
12	0
13	0
14	0
15	0
16	0
17	0
18	0
19	0
20	0
21	0
22	0
23	0
24	0
25	0
26	0
27	0
28	0
29	0
30	0
31	0
32	0
33	0
34	0
35	0
36	0
37	0
38	0
39	0
40	0
41	0
42	0
43	33
44	33
45	33
46	33
47	33
48	33
49	33
50	33
51	33
52	0
53	0
54	0
55	0
56	0
57	0
58	0
59	0
60	0
61	33
62	67
63	67
64	67
65	67
66	67
67	67
68	67
69	67
70	67
71	0
72	0
73	0
74	0
75	0
76	0
77	0
78	0
79	0
80	0
81	0
82	0
83	0
84	0
85	0
86	0
87	0
88	0
89	0
90	0
91	0
92	0
93	0
94	0
95	0
96	0
97	0
98	0
99	0
100	0
101	0
102	0
103	0
104	0
105	0
106	0
107	33
108	33
109	33
110	33
111	33
112	33
113	33
114	33
115	33
116	33
117	33
118	33
119	33
120	33
121	33
122	33
123	33
124	33
125	0
126	0
127	0
128	0
129	0
130	0
131	0
132	0
133	0
134	0
135	0
136	33
137	33
138	33
139	33
140	33
141	33
142	33
143	33
144	33
145	0
146	0
147	0
148	0
149	0
150	0
151	33
152	33
153	33
154	33
155	33
156	33
157	33
158	33
159	33
160	0
161	0
162	0
163	33
164	33
165	67
166	67
167	67
168	67
169	67
170	67
171	67
172	67
173	33
174	0
175	0
176	0
177	33
178	33
179	33
180	33
181	33
182	33
183	33
184	33
185	33
186	33
187	33
188	0
189	0
190	0
191	0
192	0
193	0
194	0
195	0
196	0
197	0
198	0
199	0
200	0
201	67
202	67
203	100
204	100
205	100
206	100
207	100
208	100
209	100
210	100
211	100
212	67
213	67
214	67
215	67
216	67
217	67
218	67
219	0
220	0
221	0
222	0
223	0
224	0
225	0
226	0
227	33
228	33
229	33
230	33
231	33
232	33
233	33
234	33
235	33
236	33
237	33
238	0
239	0
240	0
241	0
242	0
243	0
244	0
245	0
246	0
247	0
248	0
249	0
250	0
251	0
252	0
253	0
254	0
255	0
256	0
257	0
258	0
259	0
260	0
261	0
262	0
263	0
264	0
265	0
266	0
267	0
268	0
269	0
270	0
271	0
272	0
273	0
274	0
275	0
276	0
277	0
278	0
279	0
280	0
281	0
282	0
283	0
284	0
285	0
286	0
287	0
288	0
289	0
290	0
291	0
292	0
293	33
294	33
295	33
296	33
297	33
298	33
299	33
300	33
301	33
302	0
303	0
304	0
305	0
306	0
307	0
308	33
309	33
310	33
311	33
312	67
313	67
314	67
315	67
316	67
317	33
318	33
319	33
320	33
321	0
322	0
323	0
324	0
325	0
326	0
327	0
328	0
329	0
330	0
331	0
332	0
333	0
334	0
335	0
336	0
337	0
338	0
339	0
340	0
341	0
342	0
343	0
344	0
345	0
346	0
347	0
348	0
349	0
350	0
351	0
352	0
353	0
354	0
355	0
356	0
357	0
358	0
359	0
360	0
361	0
362	0
363	0
364	0
365	0
366	0
367	0
368	0
369	0
370	0
371	0
372	0
373	0
374	0
375	0
376	0
377	0
378	0
379	0
380	0
381	0
382	0
383	0
384	0
385	0
386	0
387	0
388	0
389	0
390	0
391	0
392	0
393	0
394	0
395	0
396	0
397	0
398	0
399	0
400	0
401	0
402	0
403	0
404	0
405	0

[truncated: 24 more sheets: Figure 3f, Figure 3g, Figure 4b, Figure 4c, Figure 5a, Figure 5b, Figure 5c, Figure 5d, Figure 5e, Figure 5f, Figure 5g, Figure 5h, Supplementary Fig. 1a, Supplementary Fig. 2a, Supplementary Fig. 2b, Supplementary Fig. 2c, Supplementary Fig. 3a, Supplementary Fig. 3b, Supplementary Fig. 3c, Supplementary Fig. 4c …]
